# Supplementary material for: Pneumosepsis survival in the setting of obesity leads to persistent steatohepatitis and metabolic dysfunction
Source: Hepatol Commun. 2023 Aug 9;7(9):e0210. doi: 10.1097/HC9.0000000000000210 (PMC10412436; doi:10.1097/HC9.0000000000000210)
Supplement: Supplementary file 3 [file hc9-7-e0210-s003.xlsx]

## Sheet: Differential Expression
Gene Name	DESeq2 Pairwise Comparisons								baySeq
	Kpa/CD vs Sal/CD		Sal/HFD vs Sal/CD		Kpa/HFD vs Kpa/CD		Kpa/HFD vs Kpa/Sal		Bayseq Padj
	Log2Fold Change	Padj	Log2Fold Change	Padj	Log2Fold Change	Padj	Log2Fold Change	Padj
Iigp1	0.170801	0.948383	0.258775	0.882169	1.85202	0.00714628	1.76405	0.0896926	6.00025e-08
Cyp3a59	-0.726543	0.300727	-2.6212	6.3885e-12	-2.67795	3.92e-14	-0.78329	0.423947	7.55972e-07
Apoa4	-0.325456	0.91116	4.80783	1.89329e-12	3.14932	1.13e-05	-1.98396	0.0842954	1.19733e-06
Adgrf1	-0.073403	0.983083	-6.22275	1.38886e-05	-3.6459	0.000243981	2.50345	0.481929	1.4535e-06
Gm4788	0.102728	0.987887	-0.543475	0.892249	-2.01661	0.418023	-1.37041	0.774505	4.75146e-06
BC023105	1.06862	0.800058	1.58658	0.551738	4.12648	0.00273274	3.60852	0.0922246	9.84369e-06
Wfdc2	0.372406	0.725652	2.30983	6.59266e-12	0.791804	0.0948777	-1.14561	0.0429965	1.45456e-05
Samhd1	0.414632	0.746039	0.361506	0.734659	1.54665	0.000904101	1.59978	0.0306988	2.17756e-05
Stap1	0.0790771	0.982038	2.52136	7.67881e-06	2.20565	4.12e-05	-0.236638	0.919135	3.00687e-05
Gbp7	0.0689806	0.983587	0.282651	0.866442	1.93792	0.00311598	1.72425	0.0922246	3.72166e-05
Slco2a1	0.114095	0.913228	-1.71022	3.97094e-09	-1.13234	9.89e-05	0.691977	0.226411	4.40694e-05
Igtp	0.22213	0.950262	0.413417	0.861643	2.53116	0.00834344	2.33987	0.113581	5.05848e-05
Cyp2g1	-0.809123	0.50938	-5.28861	0.000144998	-2.09804	0.0131937	2.38145	0.428559	5.65664e-05
Rnf213	0.103792	0.962995	0.280121	0.82718	1.35007	0.0160888	1.17375	0.173161	6.25388e-05
Stat1	0.484615	0.786002	0.85103	0.422488	1.96568	0.00156339	1.59926	0.113581	6.81004e-05
Cyp2c55	-0.844124	0.597361	-3.78769	8.65767e-07	-4.46505	7.12e-08	-1.52148	0.498081	7.5218e-05
Cyp2b10	-0.803176	0.679049	-4.75693	4.19444e-08	-3.73958	3.99e-06	0.214173	0.972643	8.59062e-05
Tceal8	0.190839	0.876417	1.87353	3.97094e-09	1.21465	0.000288027	-0.468045	0.585533	9.59074e-05
Shld2	0.175009	0.897884	1.78058	1.76755e-06	0.603964	0.323749	-1.0016	0.113581	0.000106039
Srgap3	0.10604	0.966235	-2.49386	0.0024466	-2.56872	0.000243981	0.0311774	0.995748	0.000117326
Cntnap1	0.832876	0.747543	3.62519	2.43349e-06	2.21212	0.00291159	-0.580192	0.766314	0.00012797
Isg15	0.525697	0.849878	1.29028	0.375475	2.50355	0.00714628	1.73897	0.277332	0.000138987
Plin4	0.505407	0.876386	4.60035	3.07961e-09	2.2164	0.0153928	-1.87854	0.123694	0.00014958
Tgtp1	1.2892	0.785848	1.1032	0.772486	3.80133	0.0270175	3.98733	0.113581	0.000159485
Irf6	0.0489717	0.969513	-1.33581	1.20084e-05	-1.05788	0.000258032	0.3269	0.738145	0.000169563
Tap1	0.201952	0.913194	0.329471	0.797315	1.31687	0.0276246	1.18935	0.190949	0.000186126
Irgm1	0.436486	0.792832	0.613068	0.574344	1.45693	0.0195622	1.28034	0.177812	0.000203881
Batf2	0.724545	NA	0.629722	0.862846	2.9051	0.0175877	2.99992	0.119614	0.000221933
Serpine2	-0.235519	0.843915	-1.69025	3.47529e-05	-1.50793	9.14e-05	-0.0532054	0.981942	0.00024114
Cd274	0.219816	0.949071	0.607569	0.741754	2.4067	0.00156339	2.01895	0.100154	0.000259262
Fgf21	0.822431	0.820748	4.03993	1.55161e-05	2.16485	0.0250589	-1.05265	0.502423	0.000278181
Ifi47	0.661608	0.701011	0.262383	0.886985	1.57091	0.0467612	1.97013	0.0735288	0.000296015
Gbp2	0.465139	0.898623	1.27551	0.5045	3.36118	0.00141436	2.55081	0.141203	0.000313901
Zbp1	1.272	0.394733	1.42489	0.240665	2.23369	0.00711727	2.0808	0.101264	0.000332633
Cxcl9	0.678133	0.83816	1.20133	0.560996	3.26036	0.00374275	2.73716	0.123694	0.000350944
Gbp3	0.740596	0.727354	1.08238	0.428067	2.47372	0.00131505	2.13194	0.0842954	0.000368244
Serpina3g	0.942131	0.662407	1.13583	0.443468	2.35673	0.00504791	2.16303	0.0983244	0.000388645
Parp14	0.327659	0.795268	0.398189	0.652359	1.27873	0.00311598	1.2082	0.0825519	0.000409474
Samd9l	-0.19919	0.909818	0.945448	0.193404	1.61317	0.00140237	0.468532	0.77283	0.000432475
Gm4841	0.88857	0.780859	1.0701	0.627136	2.69213	0.0297066	2.5106	0.175137	0.000461988
Gbp9	0.509825	0.849631	0.403761	0.858274	2.22315	0.00834344	2.32921	0.075188	0.000490773
Ciita	0.617503	0.81886	0.645226	0.738178	2.26221	0.00754181	2.23448	0.0842954	0.00052223
Cd276	-0.136185	NA	-2.65202	0.0173209	-2.59828	0.00993832	-0.0824485	0.989302	0.000568597
Epb41l5	-0.0655473	0.928148	-0.750064	0.000505319	-0.868262	3.59e-06	-0.183746	0.801746	0.000615601
Chil3	2.61182	0.486024	2.65352	0.378474	3.91082	0.0240188	3.86912	0.126804	0.000662694
Gbp5	0.731426	0.827306	0.557253	0.84138	2.59084	0.0182581	2.76501	0.0907986	0.000707797
1810053B23Rik	-0.444354	NA	2.78874	0.00395962	2.78328	0.0066376	-0.449812	0.875304	0.000761198
Ces2a	-0.74187	0.446142	-2.7771	3.54495e-09	-2.09273	8.63e-06	-0.0574958	0.982424	0.000821752
Cyp4a12b	-0.874157	0.740519	-4.60513	1.3439e-06	-3.69957	8.21e-05	0.0314014	0.996521	0.000880169
Ly6c2	1.09704	0.592295	0.718575	0.71809	2.47485	0.00624827	2.85332	0.0388144	0.000936317
Slfn8	0.528259	0.81912	0.963126	0.443388	2.13403	0.00128487	1.69916	0.113581	0.000993789
Socs1	0.590639	0.897059	1.46879	0.5271	2.93371	0.0268476	2.05556	0.377132	0.00105234
Dlgap1	-0.131699	0.928581	-1.54255	0.00215131	-1.25784	0.00927887	0.153006	0.952769	0.00111968
Pik3cd	0.847144	0.443814	0.550528	0.639665	1.47062	0.0124285	1.76723	0.0388707	0.00118647
Rbm24	0	NA	6.01106	0.00076874	3.64369	0.110415	-2.41832	NA	0.00125825
Cspg5	0.822462	0.562157	-2.5634	0.0265744	-2.89843	0.000288027	0.487434	0.919918	0.00132839
Ifit3	-0.0849824	0.982238	0.254121	0.900857	2.00911	0.0090255	1.67	0.167172	0.00140155
Prss8	-0.841759	0.278045	-1.86822	0.000385489	-1.75365	0.00183078	-0.727182	0.641988	0.00148168
Gbp4	0.818717	0.799126	0.504174	0.862846	2.6566	0.0275511	2.97114	0.0842954	0.00156031
Ly6a	0.88959	0.591805	1.07021	0.374534	2.18766	0.00311598	2.00705	0.0842954	0.00165829
Itih5	-0.0949258	0.959249	-1.67976	0.000689898	-1.53643	0.000923164	0.0484018	0.984275	0.00176288
Rad51b	2.43121	0.0323878	4.0733	4.53488e-07	1.82227	0.0240188	0.180185	0.963284	0.00186874
Oasl2	0.197973	0.949071	0.769766	0.598294	2.1856	0.00310614	1.61381	0.187322	0.00197269
Parp11	0.330266	0.843915	0.401888	0.739096	1.37239	0.0151163	1.30077	0.123694	0.00207387
Mndal	0.410564	0.660368	0.569154	0.342265	1.17677	0.00131505	1.01818	0.0842954	0.00217543
Serpina3f	0.95215	0.692162	1.36951	0.377595	2.39581	0.0153928	1.97846	0.20323	0.00229274
Pnliprp1	1.09904	NA	0.0666361	NA	3.2621	NA	4.29451	NA	0.0024192
Axl	0.323947	0.783697	0.374157	0.656934	1.07854	0.0141049	1.02833	0.11978	0.00254231
Gm30692	-2.40264	NA	2.92726	0.0025909	4.12136	0.00307539	-1.20854	0.512814	0.00267741
Grm8	0.4616	0.799126	-2.0317	0.0348108	-2.51508	0.000901927	-0.0217737	0.997822	0.00281585
Pde8b	-0.243717	0.926173	-2.67772	0.0024466	-2.85718	0.000470084	-0.423179	0.918219	0.00296152
Slc13a2	-0.578419	0.772261	-3.46077	0.000170784	-2.2657	0.0104237	0.616652	0.875304	0.00311579
Enc1	-0.33575	0.773695	1.13584	0.00764223	1.37919	0.000224159	-0.0924043	0.963968	0.00326677
Gm8995	0.659082	0.612215	1.00544	0.212044	1.61947	0.00296472	1.27311	0.14847	0.00341901
Gpr35	1.08935	NA	1.5267	0.353157	2.13145	0.0173563	1.69409	0.238005	0.00356995
Bcl2	0.33455	0.72235	0.507177	0.381227	0.94308	0.00425103	0.770453	0.148488	0.00372533
Rtp4	-0.00371144	0.998775	0.0213399	0.992941	1.34462	0.061681	1.31957	0.207118	0.00388784
Ifit1	0.251549	0.923195	1.61208	0.0760057	2.60527	8.21e-05	1.24474	0.377479	0.0040482
Trim30a	0.438812	0.730466	0.644861	0.439463	1.40683	0.00459886	1.20078	0.123694	0.00421597
Clec12a	0.508972	0.662407	0.579494	0.486084	1.22756	0.00935994	1.15704	0.113581	0.00438444
Elane	1.64108	NA	0.594309	NA	3.09601	NA	4.14278	NA	0.00455077
Cyp2c40	-0.512633	0.863749	-4.0344	0.000639893	-3.18339	0.00374275	0.33838	0.960811	0.00472322
Jund	-0.0114185	0.995065	1.52774	0.00903223	0.431214	0.764998	-1.10795	0.23022	0.00489337
Ccr5	1.43982	0.1428	1.51211	0.0733051	1.55821	0.0256936	1.48593	0.151601	0.00506413
Gm12250	0.931467	0.835381	1.5963	0.561452	3.37447	0.0322195	2.70963	0.282487	0.00523995
Slc8a1	0.60944	0.761511	3.19071	2.43349e-06	1.6035	0.0549483	-0.977762	0.569796	0.00541608
Nat8f5	-0.779266	0.333413	-1.01357	0.0853276	-1.33392	0.00935994	-1.09962	0.172417	0.00559202
Tbc1d31	0.0937159	0.955791	1.38705	0.000938211	0.822003	0.0995287	-0.471331	0.653118	0.00578375
Il2rg	0.297288	0.89077	-0.0498646	0.982728	1.62086	0.0127405	1.96801	0.0388707	0.00597582
Thbd	0.131885	NA	2.29712	NA	1.06827	NA	-1.09696	NA	0.00617211
Rims3	0.205385	NA	-0.062167	0.988774	2.30968	0.045084	2.57723	0.147123	0.00636501
Arsg	0.252143	0.844883	1.74836	6.77928e-06	1.12341	0.00843214	-0.372807	0.767482	0.00655377
Psmb10	0.16744	0.936304	0.0876541	0.960513	1.01391	0.175068	1.09369	0.277332	0.00673987
Gm3839	-0.650683	NA	-2.903	0.0126797	-2.02961	0.0787861	0.222713	0.97582	0.00692264
Acvrl1	0.686494	0.613371	0.0425833	0.984842	1.06601	0.061852	1.70992	0.041419	0.00710793
Tgtp2	1.32057	NA	-0.10913	0.98611	2.43292	0.173495	3.86261	0.123958	0.00729019
Pclaf	1.12601	0.414346	1.25026	0.25771	1.75945	0.0137882	1.6352	0.129699	0.0074749
Hnf4aos	-0.211464	0.907048	-1.94125	0.00272273	-1.30343	0.0509236	0.426355	0.864594	0.00765645
Shisa5	-0.0870606	0.942456	0.416432	0.432966	1.18872	2.95e-05	0.68523	0.194725	0.00783931
Mogat1	-1.43869	0.378364	2.05029	0.0138883	2.19977	0.0209763	-1.28921	0.352042	0.00801961
Aif1	0.934731	0.182061	0.396102	0.677795	1.05159	0.0294794	1.59022	0.0192138	0.00820643
Myof	0.35948	0.85051	0.807702	0.4295	1.47998	0.0187442	1.03176	0.357448	0.00839201
Casp1	0.866028	0.511036	0.778186	0.494199	1.44229	0.0250589	1.53014	0.113581	0.00857626
Batf3	0.538959	NA	-0.632033	0.800027	1.63226	0.0711233	2.80326	0.0580335	0.00876578
Gbp8	1.0735	0.486024	0.275126	0.901235	1.771	0.0367932	2.56937	0.0306988	0.00896174
2010003K11Rik	0.0835467	0.969259	1.81173	0.000204201	0.767949	0.298895	-0.960238	0.261514	0.00915519
H2-Ab1	0.751189	0.554345	0.572002	0.62347	1.5062	0.0207813	1.68539	0.075188	0.0093603
Ccr1	4.08045	NA	4.81035	0.00204249	1.08823	0.62411	0.358327	0.944544	0.00957682
Irf8	0.456817	0.772261	0.681707	0.491945	1.42355	0.0173563	1.19866	0.20323	0.00979259
Ccl9	-0.173565	0.861667	-1.45579	1.3439e-06	-0.73683	0.0409688	0.545396	0.424806	0.010005
Phf11b	0.198316	0.949071	0.382238	0.848301	1.70675	0.0483925	1.52283	0.253021	0.010221
Slc16a6	0.453712	0.752488	1.62963	0.00222715	1.38618	0.00504791	0.210263	0.919407	0.0104364
Gm1966	0.884846	0.473153	0.727336	0.530008	1.44542	0.0282589	1.60293	0.0922246	0.0106537
Procr	0.611869	0.822631	0.56462	0.784702	1.84954	0.0422325	1.89679	0.160194	0.010869
Slfn5	0.211901	0.876081	0.622668	0.326337	1.07148	0.0121613	0.660708	0.433609	0.0110866
Msn	0.514871	0.324018	0.613865	0.122664	0.837514	0.00479262	0.73852	0.113581	0.0113038
Ephb2	0.522671	NA	3.85021	0.00227471	1.6644	0.371467	-1.66313	0.352042	0.0115178
Gimap7	0.269252	NA	0.68893	0.818458	2.45931	0.0413823	2.03964	0.284588	0.0117335
Pilra	0.728944	0.486024	0.248302	0.862841	1.13523	0.0390546	1.61588	0.0388144	0.0119494
Gbp10	-0.278857	NA	0.853971	NA	4.29525	NA	3.16242	NA	0.0121646
Pfkp	0.412265	0.870081	0.475624	0.78903	1.82888	0.016285	1.76552	0.123694	0.0123783
Cyp3a11	-0.729596	0.620736	-2.97224	5.1168e-07	-3.69874	9.58e-14	-1.4561	0.168375	0.0125891
Usp18	-0.0955759	0.968	0.248503	0.856118	1.44266	0.00686882	1.09859	0.210912	0.0127965
Ifit3b	0.120283	0.980014	0.403409	0.859838	1.96766	0.0413157	1.68454	0.261514	0.0130087
Pou2f2	1.02739	0.288212	0.732936	0.453637	0.985537	0.167335	1.27999	0.153308	0.0132554
Trbc2	0.315276	0.867614	0.0936619	0.959267	1.27883	0.0318265	1.50044	0.0842954	0.0135119
H2-DMb1	1.13534	0.339461	1.00116	0.345157	1.62568	0.0206959	1.75986	0.0842954	0.013768
Il10ra	0.307462	0.878711	-0.351729	0.82718	1.26285	0.0446258	1.92204	0.0388144	0.0140278
Acsm2	0.3647	NA	-3.26012	0.0704242	-2.1827	0.0589625	1.44212	0.764217	0.014291
Baiap2l1	-0.0789121	0.960218	0.912359	0.0455261	0.101205	0.955198	-0.890066	0.147123	0.014566
Pla2g7	0.698811	0.727354	1.21247	0.297634	1.83419	0.0244901	1.32053	0.352042	0.0148384
Ifi203	0.531137	0.554345	0.561474	0.429275	1.07769	0.0153928	1.04735	0.113581	0.01511
Fpr1	0.944654	0.394733	0.340438	0.825551	1.38335	0.0285217	1.98756	0.0306988	0.0153792
Pir	-0.403203	0.509199	-1.04768	0.00180589	-0.976576	0.00307539	-0.332097	0.746354	0.0156574
Anxa2	0.157211	0.921695	1.711	7.00699e-05	1.25849	0.00516674	-0.295306	0.856769	0.0159441
Phf11d	0.0882428	0.980476	0.463208	0.75874	1.47651	0.0515049	1.10155	0.420611	0.0162313
Tmem120a	0.0157853	0.993588	1.16791	0.02385	0.0167148	0.99327	-1.13541	0.113581	0.016518
Gm41611	1.26821	NA	1.15019	0.685744	1.75442	0.158572	1.87244	NA	0.0168112
Gm19619	-1.06546	0.426032	1.68983	0.0059396	1.9537	0.00418205	-0.801591	0.492547	0.0171075
9930111J21Rik2	0.562709	0.68836	0.564171	0.603262	1.18477	0.0545587	1.18331	0.192828	0.0174082
Mpeg1	1.1283	0.0619368	1.31758	0.011406	0.997368	0.0699041	0.808084	0.384157	0.0177285
Myo1f	0.572884	0.737033	0.583917	0.65391	1.51395	0.0229886	1.50292	0.125658	0.0180596
Fbf1	0.033327	0.993588	2.08939	0.0278784	0.314019	0.923679	-1.74204	0.20323	0.0184122
Art2b	0.77365	NA	-0.153427	0.967273	1.91251	0.0935262	2.83959	0.0920595	0.0187613
Filip1l	0.314247	0.797552	0.507724	0.491945	1.02535	0.0201397	0.83187	0.23954	0.0191086
Psmb8	0.554988	0.712374	0.213148	0.893752	1.12318	0.126798	1.46502	0.119614	0.019452
Cd36	-0.105756	0.928581	1.34326	2.65228e-05	0.720438	0.0680877	-0.728583	0.189056	0.0197928
Ifit2	0.369091	0.897317	0.94742	0.526026	1.85393	0.0413823	1.2756	0.443781	0.0201353
Gm17334	0.334115	0.863749	0.281485	0.857967	1.16595	0.084474	1.21858	0.216118	0.0204741
Syk	0.938182	0.533671	0.93619	0.446166	1.26233	0.114701	1.26432	0.281729	0.0208309
Meig1	-1.9455	NA	-4.68204	0.012509	-2.95357	0.242465	0	NA	0.0211842
Cd226	1.77534	NA	1.45458	0.461821	1.44873	0.165591	1.7695	0.239318	0.0215423
Tmem234	0.0494777	0.980863	0.738364	0.168594	0.0313304	0.986915	-0.657556	0.407308	0.0218993
Slc28a2	0.680668	0.774357	0.241974	0.923203	1.56053	0.0765164	1.99923	0.119614	0.0222773
Mpv17l	-0.459497	0.471588	-1.17133	0.00106978	-0.903989	0.0160888	-0.192151	0.897342	0.0226591
Smad9	-0.449684	0.727354	-2.09461	0.000204201	-1.26446	0.0389254	0.380466	0.870621	0.0230363
Ms4a4c	0.822886	NA	0.607883	0.846916	2.25309	0.0716526	2.46809	0.177622	0.0234148
Sort1	-0.122338	0.945798	-1.58184	0.0025909	-1.2752	0.0153928	0.184299	0.94384	0.0237913
AU020206	0.273626	0.877844	0.105808	0.945991	1.13712	0.0571901	1.30494	0.123694	0.0241764
Pik3cg	0.868088	NA	1.21071	0.403728	1.49369	0.0887639	1.15107	0.454826	0.0245601
Pkm	0.0769358	0.974596	0.432281	0.675062	1.31177	0.0109204	0.956425	0.265666	0.0249538
Ifi211	0.616358	0.740519	1.26734	0.205312	1.84606	0.00975257	1.19507	0.365562	0.0253456
Il7	1.10607	0.699508	1.46911	0.434565	2.22449	0.049144	1.86145	0.306196	0.0257429
Eif2ak2	0.127471	0.936304	0.447285	0.580739	0.955166	0.04934	0.635353	0.502423	0.0261426
1810055G02Rik	-0.320465	0.85478	1.78958	0.00139813	1.1126	0.0957775	-0.997444	0.310369	0.026538
Adgrv1	0.079305	0.983985	2.91047	0.000356144	1.69451	0.084474	-1.13665	0.518893	0.0269407
Cmpk2	0.859859	0.558941	0.779514	0.534767	1.13573	0.2183	1.21607	0.349275	0.0273479
Slc11a1	1.18498	0.0975851	0.973494	0.194423	0.873714	0.127974	1.0852	0.160194	0.027767
H2-Eb1	0.649697	0.726791	0.416088	0.803101	1.72265	0.0275511	1.95626	0.0825519	0.0281932
Pcp4l1	0.359762	0.874954	1.74452	0.0129134	1.51906	0.0217315	0.134303	0.966897	0.028615
Fcgr4	0.845659	0.486024	0.690874	0.547846	1.46584	0.0275511	1.62063	0.0879682	0.0290381
Nlrc5	0.306555	0.844783	0.0395908	0.982581	0.870008	0.188463	1.13697	0.172417	0.0294652
Tor3a	0.495428	0.692162	0.878454	0.221287	1.15535	0.0282589	0.772329	0.442285	0.0298991
Cfp	0.720102	0.365794	0.45593	0.585312	1.0071	0.035724	1.27128	0.0571541	0.0303304
H2-M2	0.596605	NA	1.23018	0.71809	3.35452	0.0318018	2.72095	0.264874	0.0307591
9130409I23Rik	-1.08235	0.40194	-0.871714	0.487378	-1.99137	0.021687	-2.20201	0.075188	0.0312041
Ifi204	0.772995	0.333413	1.07939	0.0473257	0.971608	0.055289	0.665218	0.494289	0.0316457
Gm13994	-0.0732207	NA	0.743611	0.823564	2.58675	0.0755449	1.76992	NA	0.0320859
Fam210a	-0.0245917	0.984725	-0.557479	0.199896	-0.748734	0.0275511	-0.215847	0.852566	0.0325272
Pik3r6	0.61863	NA	0.612057	0.783812	1.55093	0.106328	1.5575	0.294944	0.0329732
Cxcl10	-0.604027	0.888431	1.68516	0.399857	3.7615	0.00213076	1.47232	0.626496	0.0334185
Arhgap26	NA	NA	NA	NA	NA	NA	NA	NA	0.0338631
Gm10800	-0.244235	0.949071	1.99483	0.0610743	2.45135	0.00711727	0.212281	0.961158	0.0343147
Wif1	0.600335	NA	-0.920699	NA	3.30197	0.300607	4.823	NA	0.034765
Retreg1	-0.246275	0.877844	0.944913	0.162345	-0.371564	0.78862	-1.56275	0.0388144	0.0352105
Porcn	0.229045	0.885163	-1.59503	0.0235782	-1.17687	0.0546461	0.647206	0.729981	0.0356557
Cmklr1	0.328252	0.879307	0.435903	0.771547	1.55199	0.0224327	1.44434	0.160194	0.0361053
Ifi205	0.989986	0.620352	1.06868	0.466093	1.87507	0.035724	1.79637	0.175137	0.0365577
Lrmp	-0.164916	0.952669	0.719824	0.537703	1.67718	0.00843214	0.792441	0.563465	0.037006
Ankrd44	0.162165	0.901621	0.149938	0.885555	0.604681	0.261794	0.616908	0.442285	0.0374552
Themis	-0.258673	0.936304	2.37539	0.00903223	1.86503	0.055289	-0.769031	0.764217	0.0379019
Themis2	0.828682	0.535631	0.524614	0.69979	1.27181	0.0680877	1.57588	0.102155	0.0383454
Try5	0.361238	NA	0	1	5.28629	0.721764	5.60635	NA	0.0387862
Rasa4	0.185928	0.928581	-0.465887	0.728677	1.15705	0.055289	1.80886	0.0388707	0.0392228
Sectm1a	1.91669	NA	0.999199	0.740749	1.42543	0.308859	2.34292	0.20323	0.0396552
Cyp2a5	-1.32381	0.108866	-1.94457	0.00245083	-1.15855	0.144593	-0.537799	0.789254	0.0401135
Ccl8	2.58996	NA	2.14448	0.567784	2.83279	0.173082	3.27828	0.268463	0.0405723
Cyp3a25	-0.32061	0.829568	-1.62007	0.0024466	-1.8487	8.21e-05	-0.54924	0.704098	0.0410406
Rab8b	0.723209	0.397627	0.584743	0.481279	0.934506	0.0649529	1.07297	0.129699	0.0415074
Gm50024	1.02417	0.652992	3.47838	2.84281e-05	0.450843	0.876555	-2.00337	0.113581	0.0419704
Herc6	0.802216	0.554345	1.22513	0.162345	1.27403	0.0912187	0.851119	0.573322	0.0424296
Rasgrp1	0.696826	0.71832	0.127612	0.956507	1.24851	0.155981	1.81773	0.113581	0.0428857
Trps1	1.56681	0.0966942	1.24385	0.213772	1.17134	0.12584	1.4943	0.14047	0.0433402
Mctp1	-0.709707	NA	0.269432	0.945245	2.86954	0.0649529	1.8904	NA	0.0437964
Gm2a	-0.171665	0.872006	-1.09231	0.00143364	-0.977476	0.00310614	-0.056827	0.978876	0.0442522
Slamf8	0.534114	0.837144	1.4731	0.224646	2.14099	0.0119689	1.20201	0.489018	0.0447269
Pycard	0.738126	0.674731	0.222971	0.912478	1.30668	0.0942284	1.82183	0.0865153	0.045208
Cd74	0.780762	0.59436	0.492595	0.733352	1.48102	0.0483925	1.76918	0.0842954	0.0456853
Cd300lf	2.08689	0.0975851	1.96831	0.0958644	1.35446	0.208573	1.47304	0.330982	0.0461592
Gfra2	2.01147	0.106622	-0.334276	0.911703	0.917879	0.499573	3.26362	0.0306988	0.0466585
AA467197	-0.119658	NA	2.15686	NA	4.5293	0.0647122	2.25278	NA	0.0471594
Klhl6	0.618063	0.592295	0.301446	0.814209	0.866516	0.127149	1.18313	0.123694	0.0476559
Fcer1g	0.532198	0.658298	0.404106	0.688045	1.18557	0.0270175	1.31366	0.0842954	0.048151
Tff3	2.34591	0.278045	-1.68833	0.492955	-3.11083	0.0367932	0.923406	0.869198	0.0486437
Neurl3	0.193543	0.906644	-0.316117	0.790547	0.916106	0.0940959	1.42577	0.0578919	0.0491364
Gbp6	-0.339867	NA	1.81603	NA	3.55423	NA	1.39834	NA	0.0496279
Gabarapl2	-0.153561	0.849631	-0.0570898	0.938585	-0.56183	0.0907982	-0.6583	0.129699	0.0501162
Tlr1	0.26606	NA	0.429318	0.847298	1.60694	0.0861585	1.44368	0.342171	0.0506093
Gstt2	-0.946666	0.0479606	-1.14952	0.00479006	-0.674393	0.194792	-0.471538	0.641988	0.0510981
Cyp2b13	-0.600556	NA	5.37966	0.00394313	4.09275	0.0483925	-1.88746	0.585533	0.0515832
Tnfrsf21	1.13811	0.0819233	0.998509	0.131723	0.606693	0.436623	0.746297	0.450623	0.0520688
Mfsd2a	-0.28962	0.900533	2.43356	0.000469243	1.28523	0.149814	-1.43795	0.224742	0.0525592
Ifi206	1.12757	0.67384	1.28371	0.490714	1.88577	0.114457	1.72963	0.353017	0.0530465
Slc22a29	0.922015	0.730466	3.28269	0.00038029	1.30918	0.30753	-1.0515	0.570236	0.0535295
Agtrap	0.28948	0.822752	0.120756	0.920885	0.852842	0.0715099	1.02157	0.122384	0.0540118
Ly6i	1.67801	NA	0.762445	0.932846	4.01213	0.400119	4.9277	NA	0.0545075
Elf4	0.457411	0.824618	0.333555	0.848818	1.39832	0.0537279	1.52217	0.147123	0.0550021
Asns	0.272059	0.95394	-2.02904	0.282893	-3.39703	0.0141049	-1.09592	0.80281	0.0554994
Tent5a	0.42562	0.518376	0.352067	0.556116	0.648513	0.0799938	0.722065	0.160194	0.0560019
Fblim1	0.887871	0.482874	1.03356	0.279822	1.17946	0.0746216	1.03377	0.335157	0.056502
Cyth4	0.664806	0.652345	0.541197	0.657712	1.26506	0.0532076	1.38867	0.133847	0.0570063
Lat	0.535389	NA	0.334946	0.929627	1.89185	0.16774	2.09229	NA	0.0575162
Fam83e	-0.0622556	0.983985	-1.79414	0.0420387	-2.57446	0.000288027	-0.842577	0.69894	0.0580254
E230029C05Rik	1.44356	0.26916	1.41006	0.185515	1.11593	0.256003	1.14942	0.43138	0.058533
Timp1	0.751377	NA	3.40498	0.0112508	2.4594	0.0545587	-0.194197	0.973479	0.0590527
Epb41l3	0.607975	0.740519	-0.0662387	0.977194	1.34836	0.0948777	2.02257	0.0618888	0.0595729
A130071D04Rik	1.27105	0.228353	0.478398	0.746558	0.950447	0.251566	1.74309	0.075188	0.0600889
Prss2	1.73515	NA	0.762467	NA	4.36313	NA	5.33582	NA	0.0606081
Prkcb	0.549679	0.558514	0.577659	0.440529	0.949009	0.0518674	0.921029	0.20323	0.0611343
Trim12c	0.246816	0.85478	0.379763	0.661473	0.971128	0.0435482	0.838181	0.261514	0.0616613
Ptprc	0.897114	0.324018	0.703102	0.417839	1.12701	0.0541429	1.32102	0.101264	0.062196
Psme2b	0.311917	0.81886	0.436441	0.610533	0.581782	0.423839	0.457257	0.723196	0.0627446
Tmem229b	1.47982	NA	0.932968	0.623203	1.0852	0.311047	1.63206	0.23295	0.0632901
Rhoh	1.22522	0.365794	0.485782	0.787864	1.08805	0.188463	1.82748	0.0865153	0.0638421
Parp9	0.226238	0.827306	0.722712	0.10047	0.848169	0.021687	0.351695	0.724382	0.0643949
Bst1	1.27825	NA	-0.425072	0.941181	2.45609	0.205699	4.15941	NA	0.0649448
Htra4	-1.02073	NA	-4.04195	0.0490786	-3.9596	0.0445482	-0.938381	NA	0.0654983
4933421A08Rik	0.148774	0.974596	2.75522	0.00336882	1.80809	0.0950468	-0.798362	0.745257	0.0660622
Rac2	0.871537	0.365794	0.574668	0.56038	1.04505	0.0875182	1.34191	0.097687	0.0666323
Hao2	-0.788703	NA	3.74522	0.0145181	1.98928	0.480288	-2.54464	0.246881	0.0672036
Gm31717	-0.177197	NA	-2.59848	0.0349617	-1.64247	0.149814	0.778806	0.850112	0.0677715
Fcgr1	0.695748	0.727354	0.680678	0.658461	1.39756	0.0885491	1.41263	0.245637	0.0683365
Sting1	0.530953	0.795024	0.803859	0.525528	1.43181	0.0570242	1.15891	0.357448	0.0689016
Gm15720	0.695434	NA	-1.4002	0.734852	1.92128	0.311903	4.01692	NA	0.0694629
Ksr2	0.826864	0.723168	0.905273	0.58918	1.5273	0.0983819	1.44889	0.315986	0.0700231
Tmem26	0.432124	0.739559	-0.0994424	0.94547	0.939679	0.0995287	1.47125	0.0471103	0.0705878
Hpse	0.0904483	0.964541	0.237043	0.836446	1.02809	0.0354302	0.881497	0.252098	0.0711502
Cd52	0.65869	0.591805	0.388389	0.75332	1.21406	0.0546461	1.48436	0.0842954	0.0717107
Cyp2c29	-0.286731	0.876736	-2.10187	0.000170784	-2.46289	3.65e-07	-0.647754	0.684753	0.0722716
Lck	0.890895	NA	-0.0324383	0.993874	1.4604	0.264238	2.38374	0.165044	0.0728325
Vmn1r90	-0.179777	0.956842	-2.51116	0.0265299	-0.755771	0.724663	1.57562	0.446966	0.073391
Zup1	0.115999	0.925922	-0.235144	0.770434	0.60463	0.180473	0.955773	0.0842954	0.0739452
Arhgdib	0.575719	0.603298	0.340175	0.760214	0.919898	0.0976977	1.15544	0.123694	0.0744983
Fam111a	0.442827	0.718253	0.293556	0.791801	1.05635	0.0436149	1.20562	0.102155	0.0750565
Tead1	-0.0580604	0.981788	1.38237	0.00891541	0.521966	0.605542	-0.918462	0.283968	0.0756125
Cxcr6	0.762783	0.74246	0.624546	0.753737	1.51266	0.117923	1.65089	0.237801	0.076174
Treml2	0.870309	NA	0.463594	0.882739	1.8144	0.175068	2.22111	0.232313	0.0767333
Itgal	1.04741	0.222731	0.648946	0.490254	1.04301	0.10572	1.44148	0.0842954	0.0772894
Rd3	-1.24927	0.278994	-1.35311	0.183645	-1.38446	0.30979	-1.28063	0.534528	0.0778446
Gm36787	-0.276466	NA	2.4996	0.0380294	1.80714	0.234297	-0.968922	0.706964	0.0783964
Spn	1.50982	0.414346	0.65118	0.789555	1.388	0.217355	2.24664	0.122775	0.0789465
Cdh1	0.0511577	0.984659	-2.60994	1.33457e-05	-1.92887	0.00150336	0.732233	0.681432	0.0794949
Ifih1	-0.183401	0.835381	0.169236	0.810121	0.598926	0.0947061	0.246289	0.80281	0.0800475
Gstp-ps	-0.305153	0.883313	-2.11341	0.00143364	-1.5613	0.0275511	0.246957	0.93506	0.0806007
Trib3	-1.39343	0.0147098	-0.990837	0.142907	-0.261924	0.889507	-0.664512	0.625464	0.0811515
Erbb3	-0.0790789	0.948403	-0.931952	0.0059396	-0.7746	0.0244901	0.0782731	0.965242	0.081702
Rad23a	-0.33518	0.86856	0.648149	0.570943	-0.655992	0.633535	-1.63932	0.097687	0.0822658
Inhbe	-0.172948	0.926173	1.29454	0.0330136	1.15658	0.0545587	-0.310905	0.88209	0.0828334
Soat1	0.614638	0.418585	0.524042	0.464692	0.800558	0.0968949	0.891154	0.181431	0.083397
Wipf1	0.393973	0.755241	0.649852	0.399857	0.985752	0.0643508	0.729873	0.443482	0.0839637
Gm36043	0.33232	NA	-0.413111	0.924258	2.43783	0.133487	3.18326	0.175191	0.0845283
Ssbp3	0.0768269	0.968179	-0.0872537	0.943687	0.27558	0.843766	0.439661	0.741738	0.0850935
Fpr2	1.04288	0.457108	0.77543	0.580537	1.30248	0.144593	1.56994	0.177622	0.0856562
Fgd2	0.720131	0.695996	0.498295	0.770434	1.36628	0.0932087	1.58812	0.163122	0.0862166
Ccl7	0.417494	NA	-0.283658	0.965198	2.62047	0.318978	3.32162	NA	0.0867742
Fxyd5	0.486813	0.772261	0.822274	0.403728	1.3935	0.0250589	1.05803	0.312729	0.0873292
Ear2	0.566415	0.769943	1.30645	0.151641	1.57876	0.0174899	0.838723	0.562808	0.0878811
Jph1	-0.238132	0.900533	-1.09394	0.221604	-1.48994	0.0483925	-0.634128	0.771334	0.0884302
Tbc1d9	1.12773	0.489795	0.968398	0.511427	1.38129	0.125944	1.54062	0.23055	0.0889764
Ubd	1.2671	0.674731	2.21807	0.187611	2.94385	0.0173563	1.99289	0.377132	0.0895268
Rgs2	0.702807	0.324018	0.71156	0.229198	0.876171	0.0578475	0.867418	0.200649	0.0900816
Gcat	-0.278642	0.755241	-1.09808	0.00208134	-0.862073	0.0197183	-0.0426336	0.981942	0.0906364
Cyp2c67	-0.203435	0.772261	-0.970628	0.000124415	-0.773567	0.00268189	-0.00637394	0.997822	0.0911938
AI467606	0.451919	NA	1.00063	0.594942	1.7644	0.088179	1.21569	0.530379	0.0917487
Dusp8	0.29501	0.949071	3.44736	0.00245083	0.638663	0.863827	-2.51369	0.130326	0.0922998
Pik3r5	2.58736	NA	2.2984	0.166301	0.941559	0.545761	1.23052	0.539158	0.0928475
Clec9a	0.229066	0.912248	0.500202	0.686582	1.15669	0.0950263	0.885552	0.476957	0.0933928
Arpc1b	0.238667	0.799126	0.411	0.462625	0.869717	0.0109204	0.697384	0.20323	0.0939384
Ldb3	1.08628	NA	2.84314	NA	2.74995	0.21107	0.993079	NA	0.0944809
Acnat2	1.3364	0.101624	2.98865	4.19444e-08	1.52164	0.017833	-0.130609	0.970243	0.0950226
Ephx1	-0.943458	0.365794	-1.33033	0.0656422	-1.34725	0.0445482	-0.96038	0.438502	0.0955609
Cd40lg	0.773438	NA	0	NA	2.91894	NA	3.65129	NA	0.0960962
Plac8	1.08586	0.375814	0.986905	0.374	1.55279	0.0441148	1.65175	0.126804	0.0966346
Cyp2c53-ps	-0.122089	NA	-4.40071	0.0254172	-3.33772	0.112966	0.940902	NA	0.0971848
Hsf2bp	0.237586	0.899869	-0.245835	0.870933	-1.70673	0.0147316	-1.22331	0.308934	0.0977317
Tk1	-0.711891	0.378364	-2.19099	1.22146e-06	-0.612464	0.437918	0.866632	0.366542	0.0982808
Dhx58	-0.0668179	0.983587	0.0778382	0.967273	1.18648	0.094571	1.04182	0.365562	0.0988277
Gm46516	1.29933	0.366658	2.48104	0.00136514	1.58061	0.0277177	0.398892	0.870621	0.0993716
Cd44	1.09716	0.0717687	0.941485	0.131792	0.988403	0.0687518	1.14408	0.122467	0.0999179
Calhm6	0.930008	0.727354	0.357807	0.900857	1.86933	0.116083	2.44153	0.123694	0.100462
Mcub	1.67189	NA	1.78101	0.611475	2.35964	0.242052	2.25053	NA	0.101002
Cd84	0.337704	0.784786	0.443232	0.594942	0.823828	0.122802	0.7183	0.418404	0.10154
Mical3	0.461709	0.682368	0.58886	0.451804	0.679048	0.306016	0.551896	0.633937	0.102077
Cmtm7	0.928384	0.339461	0.769411	0.395241	0.911158	0.155647	1.07013	0.218927	0.102612
Abcc3	-0.599221	0.324018	-0.410674	0.501831	-0.62946	0.194792	-0.818007	0.160194	0.103151
BE692007	0.983959	0.582153	0.641593	0.715639	1.25915	0.188463	1.60152	0.204888	0.103686
Ccdc80	0.433959	0.662407	0.778606	0.166634	1.06115	0.0120951	0.716505	0.351485	0.104221
Nckap5	-0.014595	NA	-0.211316	0.936287	1.55334	0.144593	1.75006	0.254333	0.104772
Siglec1	0.200255	NA	-0.445183	0.843364	1.2992	0.167067	1.94464	0.141507	0.105322
Uba7	0.527065	0.620011	0.0727201	0.960448	0.888809	0.0995287	1.34315	0.0565418	0.105873
Pnlip	0	NA	0.762466	NA	4.59505	NA	3.78163	NA	0.106422
Dmpk	0.492436	0.674731	-0.0743289	0.961783	0.747326	0.255407	1.31409	0.0825519	0.106967
Hip1	0.43817	0.689476	0.481276	0.556213	0.689305	0.248382	0.646199	0.492014	0.10751
Cyp2b9	-0.133186	0.984659	5.13276	0.00135258	4.44489	0.00479262	-0.821064	0.897342	0.10805
Fmnl1	0.746771	NA	0.742286	0.655375	1.23481	0.167335	1.2393	0.377132	0.108595
S100a6	0.838329	0.457108	0.883432	0.345895	1.19102	0.0739824	1.14592	0.246881	0.109139
Tlr13	0.651653	0.793988	0.938201	0.548498	1.3225	0.206828	1.03595	0.580779	0.10968
Cpa1	0.773436	NA	1.46506	NA	4.53786	NA	3.84623	NA	0.110223
Sh3bp1	0.582417	NA	0.35494	0.901235	1.43938	0.220202	1.66685	0.336629	0.110764
Prkcd	0.462932	0.538375	0.43751	0.48956	0.721067	0.0907364	0.746489	0.222353	0.111302
Ugdh	-0.272433	0.662407	-0.767885	0.00588688	-0.839715	0.000866887	-0.344263	0.597263	0.111837
Ly6a2	1.2665	NA	0.251617	0.967273	2.50702	0.232411	3.5219	NA	0.112372
Cpb1	0.292539	NA	0.281586	NA	5.32624	NA	5.33719	NA	0.112908
Siglech	0.989587	NA	0.213975	0.957096	1.58857	0.270406	2.36418	0.232797	0.113442
Ccdc88a	0.386131	0.692162	0.507664	0.446421	0.862364	0.0438656	0.740831	0.267185	0.113974
Tm6sf1	1.81466	0.339461	1.84553	0.211151	1.36997	0.224968	1.3391	0.442285	0.114505
Akr1c19	-1.12008	0.324018	-1.99898	0.00395962	-1.54536	0.0367932	-0.666459	0.732619	0.115033
Sult1e1	1.78968	0.718253	5.78567	0.000679571	3.1556	0.0586755	-0.840391	0.863196	0.115559
Gm3953	0.881206	0.79893	3.08228	0.0097128	2.00249	0.105751	-0.198581	0.971157	0.116083
Tiparp	0.337208	0.873788	1.85085	0.00745949	0.191206	0.944889	-1.32244	0.226893	0.116613
A2m	0.361239	NA	2.94087	NA	5.65243	NA	3.07279	NA	0.11714
Slco1a1	-0.649892	0.828509	-3.90916	7.28357e-05	-0.875303	0.729958	2.38397	0.147123	0.117669
Fgfr2	0.363393	0.620011	-0.763094	0.0590149	-0.71054	0.055289	0.415947	0.630198	0.118201
Snord118	0.0630823	0.981191	-0.867593	0.262602	-1.90446	8.21e-05	-0.973782	0.323179	0.118736
Gm4951	0.241017	0.774408	0.0750728	0.931324	0.45351	0.335239	0.619455	0.248628	0.119272
Myo9a	0.341678	0.774151	0.307481	0.746876	0.847092	0.106208	0.881289	0.23295	0.119808
Cbl	0.250382	0.741012	0.028196	0.975702	0.488703	0.217377	0.710889	0.123694	0.120342
Gm49327	-0.453221	NA	-1.11427	0.352658	-1.69309	0.148551	-1.03204	0.692586	0.120875
Slc15a3	1.12753	0.483556	0.887105	0.564234	1.1768	0.24162	1.41723	0.287201	0.121407
Csf2ra	0.780232	0.385031	0.318688	0.786281	0.906944	0.123575	1.36849	0.075188	0.121941
Mitd1	0.150456	0.903275	0.117164	0.91003	0.49837	0.39106	0.531661	0.523483	0.122474
Tspan32	0.48155	NA	0.870077	0.733157	1.9638	0.124746	1.57527	0.475359	0.123004
Dubr	-0.134008	0.955791	0.287374	0.847647	1.29169	0.0368862	0.870308	0.443482	0.123531
Rcan1	0.174116	0.918224	1.33291	0.011132	0.585647	0.497184	-0.573144	0.63954	0.12406
Lst1	0.474912	0.772261	0.393169	0.770936	1.09882	0.120377	1.18056	0.23295	0.124586
Cryl1	-0.618453	0.528093	-1.49829	0.00413889	-1.26039	0.0191214	-0.380556	0.829187	0.12511
C1qb	0.439582	0.71604	0.331774	0.750903	1.11581	0.0318265	1.22362	0.0972501	0.125631
Akna	1.02693	0.317049	0.379669	0.785989	0.859383	0.228549	1.50665	0.0842954	0.126153
Xaf1	0.491587	0.825982	1.1006	0.319371	1.32177	0.114328	0.712758	0.704098	0.126674
Ugt2b37	-0.22664	0.913427	-0.43729	0.761281	-1.43349	0.139358	-1.22284	0.435036	0.1272
Clec4b1	1.64101	0.375814	2.29845	0.0490786	1.48892	0.14159	0.831479	0.703235	0.127727
Bc1	0.806449	0.597361	2.71277	1.55161e-05	-0.05793	0.986792	-1.96425	0.041419	0.128252
Ms4a6b	0.558637	0.773198	1.05732	0.328363	1.65678	0.0249816	1.1581	0.386596	0.128781
Cyp1a2	-0.551049	0.571939	-2.45676	1.46414e-09	-1.25251	0.00843214	0.653206	0.540579	0.129309
Reg2	0	NA	0.762475	NA	5.32049	NA	4.50706	NA	0.129843
Rgl2	0.0528813	0.981191	-0.0455479	0.973762	0.657469	0.263738	0.755898	0.351485	0.130378
Ces2c	-1.4788	0.367969	-2.03719	0.120865	-2.2319	0.173709	-1.67351	0.570236	0.130911
Col25a1	0.528124	NA	-1.64918	0.384015	-2.90805	0.0436149	-0.730745	0.897814	0.131447
Olfr482	0.790939	NA	0.108154	0.976417	-3.71271	0.0401362	-3.02993	NA	0.131992
Naip5	1.18584	NA	0.836011	0.677795	1.31746	0.253147	1.66729	0.275769	0.132533
Gm15356	1.57145	NA	0.701007	0.8697	1.83688	0.298895	2.70732	NA	0.133075
H2-DMa	0.825991	0.482689	0.590514	0.611128	1.18585	0.0865655	1.42133	0.125658	0.133619
Gm30784	-0.648324	0.691666	-1.40819	0.160339	-1.76024	0.0747817	-1.00037	0.668167	0.134162
Atp8a1	0.401062	0.799126	0.0574386	0.973762	0.936963	0.189697	1.28059	0.147123	0.134703
Ugt2b38	0.751719	0.799126	-2.50045	0.0952247	-3.94428	0.000802289	-0.692109	0.897342	0.135255
Slco3a1	0.511743	0.699299	0.0990966	0.949102	0.915517	0.187479	1.32816	0.113581	0.135806
Slc13a3	1.31158	0.138685	1.92932	0.00254923	1.13324	0.12584	0.5155	0.785735	0.13636
Pilrb1	0.7016	0.727354	0.737439	0.618718	1.28876	0.132276	1.25292	0.346362	0.136912
Ccl4	0.304967	NA	1.73978	0.140977	1.75357	0.0720548	0.318764	0.923962	0.137466
Xcl1	2.17396	NA	1.09476	0.788594	1.40915	0.475269	2.48835	NA	0.138024
Gm45086	-1.9164	NA	2.49384	0.155629	3.44578	0.0649266	-0.964462	NA	0.138582
Apol11b	2.3359	NA	0.8666	0.793636	1.31556	0.379951	2.78486	0.123694	0.139138
Gm34934	-0.507848	0.620011	-0.478303	0.568511	-0.954879	0.129264	-0.984424	0.252566	0.139695
Ifi27l2b	1.00849	0.365794	2.38932	3.60566e-05	1.50131	0.0173563	0.120483	0.972643	0.14025
Klk1	-0.600555	NA	0.474586	NA	3.49057	NA	2.41543	NA	0.140805
Oas3	-0.0120057	0.997332	-0.263817	0.922309	1.68243	0.115037	1.93424	0.204888	0.14136
Apobec3	0.932688	0.511036	1.14738	0.269362	1.34072	0.0888389	1.12603	0.398025	0.141913
Ly9	0.545229	0.829568	1.34987	0.249543	1.55424	0.0583744	0.749607	0.695561	0.142465
Flna	0.0931125	0.961666	0.395343	0.67375	1.08279	0.0326183	0.780564	0.39797	0.143015
Mmp14	0.686679	0.0608128	0.664483	0.0510431	0.522972	0.128969	0.545168	0.257371	0.143564
Znfx1	-0.131638	0.897884	0.215947	0.746558	0.783123	0.0153928	0.435538	0.530379	0.144111
Ticam2	1.08397	NA	0.173194	0.965066	1.44438	0.308644	2.35516	0.203991	0.144661
Dock11	0.94466	0.478394	0.993306	0.357972	1.13434	0.120474	1.08569	0.343862	0.145211
Kctd17	0.17178	0.930656	1.17692	0.065915	1.33055	0.0121613	0.325409	0.856769	0.14576
Foxo3	-0.732373	0.0174586	-0.710398	0.0235838	-0.19579	0.806988	-0.217765	0.824292	0.146317
Itgb2	1.07746	0.314141	0.948177	0.317259	1.25393	0.0699041	1.38321	0.148488	0.146877
Aida	0.0319871	0.984659	-0.103729	0.924138	0.748269	0.0885491	0.883985	0.146637	0.147434
Myb	0.210782	NA	-0.19936	NA	3.38452	NA	3.79467	NA	0.147993
Il21r	1.41023	NA	2.61473	0.294935	2.47932	0.158129	1.27481	NA	0.148564
Slamf6	0.238413	NA	-0.114209	0.968955	1.46751	0.161298	1.82013	0.217895	0.149135
Slfn2	0.571105	0.714182	1.11451	0.182109	1.42069	0.0250141	0.877286	0.486385	0.149716
Sytl1	-0.418926	0.662438	-0.216161	0.821418	-0.732933	0.243619	-0.935699	0.200649	0.1503
Gm47664	-0.0297704	NA	0.121302	0.97293	1.7104	0.23756	1.55933	0.511199	0.150881
Snord89	0.326668	0.885483	2.17771	0.0025909	-0.236792	0.929701	-2.08784	0.0454725	0.151461
Fgl2	1.24572	0.251837	0.801927	0.483789	1.1265	0.183791	1.57029	0.123694	0.152041
Clps	0.361238	NA	1.55355	NA	4.97501	NA	3.7827	NA	0.15262
Rnase1	-0.531852	NA	-0.439725	NA	4.87503	NA	4.7829	NA	0.1532
Gm2245	1.52197	0.278045	0.920753	0.553489	0.97377	0.405986	1.57498	0.226411	0.15378
Spi1	0.597805	0.652345	0.501696	0.643576	1.04527	0.0957775	1.14138	0.198041	0.154362
Cgref1	-0.278158	NA	2.44756	0.0506158	1.88901	0.225717	-0.836712	NA	0.154944
Cel	0.361237	NA	0.762475	NA	4.50334	NA	4.1021	NA	0.155526
Tmem183a	-0.0701468	0.926173	-0.115174	0.825551	-0.365767	0.220202	-0.32074	0.510021	0.156107
Gbp2b	1.6902	0.278045	0.559108	0.801653	1.77237	0.0912187	2.90345	0.0388144	0.156688
Cyb561	1.65636	0.0734985	2.02739	0.00853047	0.990036	0.337361	0.619003	0.77283	0.157267
Btk	0.991925	0.478025	0.371017	0.844819	0.956453	0.298895	1.57736	0.147123	0.157847
Tmem120b	-0.667997	0.55699	-0.292152	0.817458	-0.963182	0.336923	-1.33903	0.200325	0.158425
Vasp	0.30895	0.671659	0.156809	0.830563	0.536297	0.127149	0.688437	0.133787	0.159001
Flrt2	-0.571589	NA	1.33945	0.364281	2.30533	0.0282589	0.394286	0.915703	0.159578
Reg3a	0	NA	0	NA	4.6213	NA	4.52918	NA	0.160159
Sox12	0.303119	0.849878	-1.42555	0.109217	-1.28515	0.0636728	0.443518	0.875304	0.16074
Klra2	1.14797	0.304373	0.445582	0.766512	1.08007	0.174594	1.78246	0.0722471	0.161319
Gm30117	0.192952	NA	-0.165855	0.951136	-2.27516	0.147776	-1.91635	0.438502	0.161897
Ctla2a	0.757387	0.730466	2.32478	0.00789253	1.03938	0.423955	-0.52801	0.84783	0.162476
Msr1	0.714442	0.416006	0.689224	0.378017	1.00669	0.0730246	1.03191	0.200649	0.163054
Sorl1	0.0588617	0.983985	0.391652	0.802949	1.34658	0.081459	1.01379	0.466011	0.16363
Gm18635	-0.064286	0.969513	-0.965317	0.0658418	-0.973547	0.0411625	-0.0725152	0.980186	0.164206
2210010C04Rik	1.21561	NA	0.762497	NA	4.60077	NA	5.05389	NA	0.164785
Sema4d	0.681206	NA	0.77518	0.750903	1.66909	0.202582	1.57511	0.443482	0.165364
Zfp992	-1.10245	0.339461	-1.40365	0.131763	-1.24775	0.290754	-0.946538	0.66524	0.165946
Nkg7	1.79026	NA	0.693273	0.820048	1.32447	0.374765	2.42146	0.167172	0.166525
Htatip2	-0.224814	0.7869	-0.604895	0.131577	-0.784715	0.0158648	-0.404634	0.592337	0.167111
Pik3c2g	-0.326935	0.783585	-0.634476	0.366951	-0.918431	0.0995287	-0.610891	0.595185	0.1677
Eif4e3	0.648837	0.580875	0.25559	0.853718	1.01411	0.117923	1.40735	0.0896926	0.168288
Irf1	0.16541	0.925922	-0.116617	0.933239	0.718591	0.352705	1.00062	0.24888	0.168882
Adm	0.631645	0.772261	0.274965	0.901235	1.21554	0.202732	1.57222	0.21218	0.169474
Glipr2	0.618399	0.799126	0.887147	0.562823	1.10523	0.343834	0.836483	0.697755	0.170065
Pilrb2	0.34212	0.884861	0.114775	0.960357	1.1564	0.167335	1.38374	0.23463	0.170653
Slc13a5	4.72131	0.012505	4.98678	0.0019472	0.625584	0.863827	0.360113	0.948962	0.171245
Arid3a	0.0835613	0.980177	0.0501916	0.980037	0.931978	0.259536	0.965348	0.43997	0.171835
Lrmda	0.774029	NA	1.59026	0.343922	1.69375	0.146518	0.877519	0.72982	0.172423
Fgr	0.785595	0.620011	0.718912	0.574344	1.17007	0.14159	1.23676	0.268463	0.173011
Il18bp	0.783938	0.603298	0.691757	0.585899	1.31834	0.105751	1.41052	0.215751	0.173597
Dpy19l3	-0.126232	0.923195	-0.848684	0.0823935	-1.01105	0.0160888	-0.288596	0.841366	0.174186
Gm37954	0.164982	0.949071	-0.15286	0.936287	1.00554	0.21107	1.32338	0.226411	0.174774
Aifm3	-1.27647	0.184407	-1.90114	0.0228348	-0.534151	0.802877	0.0905202	0.982302	0.175367
Aoah	0.906179	0.643432	0.567139	0.760108	1.09786	0.260263	1.4369	0.263209	0.175962
Rrp36	0.285521	0.880096	1.40615	0.0336252	0.106999	0.968049	-1.01363	0.342171	0.176556
Dock2	0.385522	0.867823	0.0577949	0.980037	1.34927	0.115037	1.67699	0.14047	0.177149
Ctrl	-1.072	NA	-0.670808	NA	4.05287	NA	3.65167	NA	0.177742
Pip5k1a	-0.042724	NA	0.664912	NA	-0.0954867	NA	-0.803122	NA	0.178332
Pla2g4a	0.757243	0.576573	0.70702	0.528067	1.03245	0.157974	1.08268	0.30177	0.178923
Irgm2	0.3951	0.828623	0.457481	0.733726	1.28527	0.0799938	1.22289	0.257371	0.179526
Txnrd3	-0.455878	0.60883	-0.201281	0.836389	-0.647483	0.275267	-0.90208	0.175137	0.180127
Gm13091	1.64083	NA	0.994614	NA	1.78505	NA	2.43127	NA	0.180726
Vav1	1.1125	0.385031	0.74285	0.585312	1.11898	0.201468	1.48862	0.175191	0.181324
2210406H18Rik	1.68716	NA	1.60446	0.446543	1.27993	0.356186	1.36263	NA	0.18192
Agap2	1.53979	NA	2.46671	0.114174	1.58469	0.194792	0.657767	0.826373	0.182514
Ccl5	0.607258	0.769308	0.877545	0.505355	1.59368	0.0593585	1.3234	0.34511	0.183108
Gsta2	-1.31882	0.484524	-2.96944	0.00459626	-2.869	0.00447927	-1.21838	0.641988	0.1837
Cdc14a	0.887697	0.471588	0.852791	0.423355	0.996851	0.17764	1.03176	0.347678	0.184293
Hdc	0.458373	0.824313	1.81199	0.012502	1.28243	0.0995287	-0.071183	0.982033	0.184886
Pgm2	0.294315	0.863749	1.38422	0.0112508	0.912155	0.137607	-0.177747	0.934471	0.18548
F13a1	2.17799	0.278045	1.40953	0.505943	1.5803	0.317139	2.34875	0.20323	0.186073
Rgl1	0.144167	0.897059	0.0646018	0.945245	0.557936	0.179943	0.637501	0.253204	0.186667
Gm45187	-0.787117	NA	2.51697	0.0504793	1.5209	0.510525	-1.78319	0.352042	0.187276
Gm37474	0.280326	0.904996	-0.353586	0.851376	0.956043	0.333101	1.58996	0.167172	0.187883
AI662270	0.945878	0.378364	1.10401	0.184014	1.08861	0.114457	0.930481	0.423358	0.188489
Tbc1d30	-1.05744	0.193732	-1.79032	0.00280569	-0.666081	0.541267	0.0667991	0.982424	0.189097
Abcg3	0.775403	0.343201	0.442267	0.630285	0.705964	0.232477	1.0391	0.145192	0.189705
Mgat4a	1.11091	0.365794	0.814341	0.498776	0.790297	0.371467	1.08687	0.329018	0.190317
Trim21	0.0698883	0.978043	0.0530394	0.973491	0.847009	0.179224	0.863858	0.352042	0.190927
Emc7	-0.0996675	0.907565	0.0304235	0.970612	-0.228392	0.721746	-0.358483	0.566142	0.191535
Gm4383	1.55695	NA	0	NA	2.45499	NA	3.97085	NA	0.192145
Apbb1ip	0.75861	0.465758	0.42649	0.714268	1.01941	0.128978	1.35153	0.113581	0.192755
Lcp2	0.920445	0.324018	0.706523	0.433351	0.954029	0.145983	1.16795	0.168375	0.193373
Fcgr3	0.850176	0.385031	1.29108	0.0489874	1.08884	0.0884608	0.647936	0.640694	0.193993
Laptm5	0.718923	0.443814	0.659825	0.437245	1.04167	0.0793782	1.10076	0.184341	0.194611
Wars	0.426854	0.772261	0.293319	0.821384	0.633091	0.486831	0.766627	0.514925	0.195229
Bcl11b	0.613537	NA	0.335266	0.910791	1.51276	0.240868	1.79103	0.325327	0.195851
Ngp	3.72812	0.330516	0.522966	0.938955	2.19028	0.495527	5.39543	0.113581	0.196472
Lysmd2	1.18826	NA	1.18027	0.551907	1.24594	0.333101	1.25393	0.539574	0.197097
Asf1b	0.0977604	NA	1.00197	0.593464	1.88689	0.0904375	0.982679	0.691795	0.19772
Car13	1.39989	NA	1.25234	NA	1.49582	0.425668	1.64337	NA	0.198343
Arhgap30	1.08806	0.339461	1.40603	0.0736457	1.06113	0.176615	0.743161	0.628593	0.198968
Gm43164	0.0342729	NA	0.749817	0.784682	2.0527	0.134207	1.33716	NA	0.199591
Slfn9	0.107982	0.980476	0.106377	0.967273	1.54067	0.117923	1.54227	0.287064	0.200213
Cdc14b	-0.330176	0.416352	-0.921	3.60566e-05	-0.463426	0.0962728	0.127399	0.897342	0.200833
Creb3l1	0.254485	0.93329	1.25366	0.287358	1.58225	0.0667314	0.583073	0.801746	0.201451
Nat8	-0.730203	0.274206	-1.77298	1.90482e-06	-0.874958	0.0593585	0.167817	0.928238	0.202066
Diaph3	0.192439	NA	0.103838	0.981889	1.82909	0.247389	1.91769	NA	0.202685
Gstm4	-0.89886	0.138685	-1.27928	0.00527903	-0.944802	0.0588334	-0.564377	0.604982	0.203302
Cela3b	16.1903	NA	16.7955	NA	5.68768	NA	5.0825	NA	0.203918
5430437J10Rik	-1.13149	NA	-1.45164	NA	3.31778	NA	3.63793	NA	0.204531
Gdf10	0.428874	0.727354	1.11758	0.0441024	1.14353	0.0175339	0.454827	0.727299	0.205145
Gngt2	-0.0576607	0.980863	-0.000784477	0.999744	0.914244	0.0708935	0.857367	0.263209	0.205768
Rnase6	1.14641	0.511036	0.754836	0.671784	1.04997	0.350502	1.44155	0.309652	0.206388
Setbp1	1.38277	NA	2.65656	0.0173209	1.35964	0.239481	0.0858534	0.982302	0.207007
Kcnk13	1.38436	NA	1.69122	0.149082	1.12404	0.251566	0.817185	0.665689	0.207625
Osgin1	-0.386251	0.849631	-2.71676	2.65228e-05	-1.2167	0.167067	1.1138	0.430146	0.20824
B3galnt1	-0.0879488	NA	0.366724	0.874661	1.56984	0.122802	1.11516	0.561767	0.208854
Cd180	0.624757	0.740727	0.134391	0.950071	0.968046	0.358667	1.45841	0.232313	0.209467
Ube3b	-0.223125	0.68568	-0.444281	0.166301	-0.492772	0.0799938	-0.271616	0.687398	0.210078
Afmid	-0.569165	0.629179	-1.50514	0.0203059	-1.05853	0.158189	-0.122552	0.97359	0.210687
Igsf6	0.938026	0.365794	0.592223	0.594135	0.956405	0.188381	1.30221	0.147123	0.211296
Epsti1	0.605353	0.571326	0.377398	0.728677	0.884147	0.146234	1.1121	0.160194	0.211904
Lgals1	-0.753578	0.365794	1.53938	0.00110531	1.06016	0.0455888	-1.2328	0.0842954	0.212509
Sult3a1	0.292539	NA	2.86021	NA	4.49346	NA	1.92578	NA	0.213116
Clec4a3	0.549804	0.692162	0.359967	0.783192	0.979778	0.162279	1.16961	0.204888	0.213728
Kif23	1.60647	0.0668044	1.19712	0.215805	0.470659	0.723017	0.880005	0.475971	0.21434
Mcemp1	2.16948	NA	1.17378	0.735032	1.46197	0.444046	2.45768	0.27869	0.214951
Arhgap11a	0.649691	0.741806	0.20039	0.928601	0.96105	0.359338	1.41035	0.263209	0.215561
Ehd4	0.340543	0.757489	0.553234	0.416897	0.854493	0.0680877	0.641802	0.442642	0.216174
Acadsb	-0.187054	0.81886	-0.803649	0.00608082	-0.633932	0.0401362	-0.017337	0.990857	0.216786
Ms4a6d	0.986264	0.596674	1.2476	0.339288	1.75167	0.0522605	1.49033	0.296631	0.217397
Klri2	0.694022	NA	-0.439809	NA	2.2652	NA	3.39903	NA	0.218005
Ly75	0.566268	0.727354	-0.191785	0.917865	0.615723	0.622178	1.37378	0.197822	0.218614
Rcn1	0.304959	0.792832	0.656744	0.276065	0.877783	0.0446258	0.525998	0.570236	0.219222
Slc7a8	0.71571	0.417986	0.457821	0.632856	0.827883	0.178427	1.08577	0.160194	0.21983
Ppp1r3g	-0.497983	NA	-0.351088	0.910791	-2.59378	0.148551	-2.74068	0.23295	0.22044
Gm42482	-0.333959	NA	0.111895	NA	2.79161	NA	2.34576	NA	0.221047
Dusp2	1.02646	NA	1.14619	0.56038	1.32577	0.341626	1.20604	0.60258	0.221654
Cd300lb	1.04073	0.385031	1.04263	0.303634	0.910433	0.259536	0.908541	0.463196	0.22226
Ddx60	0.178901	0.91953	0.287602	0.814458	1.00943	0.0975186	0.900733	0.352042	0.222865
Rasd1	2.20358	NA	5.50605	0.00165596	0.964268	0.843766	-2.33821	NA	0.223469
Slfn1	1.58633	NA	2.06256	0.314559	1.91425	0.194792	1.43803	0.59462	0.224072
Slc31a2	0.200247	0.861946	0.169574	0.853851	0.569582	0.244663	0.600256	0.400371	0.224675
Mfsd4b1	-0.181802	0.849631	-0.249411	0.703305	-0.583637	0.155598	-0.516028	0.436629	0.225276
Gpcpd1	-0.722156	0.562777	-1.19093	0.131524	-1.0162	0.21188	-0.547425	0.77283	0.225875
Ifi30	0.0376912	0.983985	0.0878315	0.942758	1.01406	0.0374155	0.963917	0.177622	0.226473
Cyp2c23	-0.44026	0.784953	-2.01393	0.000632801	-1.3008	0.04934	0.272876	0.915336	0.227069
Il2rb	0.43284	0.844783	-0.46044	0.797427	1.202	0.200949	2.09528	0.0735288	0.227665
Ifi214	-0.600555	NA	0.482238	NA	3.64011	NA	2.55732	NA	0.228261
Ms4a4b	1.3265	0.390309	1.07325	0.469261	1.42262	0.173841	1.67587	0.228906	0.228864
Sp110	0.554697	NA	0.730286	0.738858	1.32526	0.266242	1.14967	NA	0.229466
Mllt3	0.0798383	0.966195	0.173168	0.877062	0.754054	0.133555	0.660725	0.433609	0.230067
Dok2	0.70309	0.682368	0.440766	0.788335	1.11444	0.194792	1.37676	0.228338	0.230667
Olr1	0.577544	NA	0.888363	NA	2.16623	0.310886	1.85541	NA	0.231266
Cxcl2	2.50145	NA	3.28024	0.0721171	1.5274	0.344507	0.748617	0.833804	0.231868
Rnf145	-0.0508307	0.982038	-0.268008	0.795267	0.113576	0.955955	0.330752	0.830651	0.232469
Mia3	-0.108271	0.773407	-0.273643	0.140996	-0.469205	0.000288027	-0.303833	0.192835	0.233073
Hmcn1	-0.313516	0.919582	-0.0881903	0.974566	-0.11994	0.977918	-0.345266	0.936809	0.233677
Tpd52l1	-0.0691782	0.962995	-0.399038	0.552748	-0.817043	0.0670647	-0.487184	0.628209	0.23428
Oxa1l	-0.193111	0.701011	-0.652677	0.0039462	-0.484687	0.0435482	-0.0251215	0.982033	0.234881
Crip1	0.545553	0.551763	0.764927	0.211673	0.84373	0.0868472	0.624355	0.489221	0.235485
Ets2	0.0513477	0.979277	1.17344	0.00254923	0.273194	0.798306	-0.8489	0.160194	0.236089
Coq8a	-0.0553712	0.983587	-0.843248	0.288071	-0.954952	0.168449	-0.167075	0.950519	0.23669
Ifi213	0.398344	0.876736	-0.0938849	0.971021	1.22984	0.246663	1.72206	0.177622	0.237291
Snhg11	-0.159534	0.954919	-1.76119	0.0490786	-2.18925	0.00398706	-0.58759	0.82715	0.237891
Zfp607a	0.608456	NA	0.454589	0.851397	1.15617	0.311047	1.31004	0.443482	0.238488
Trim12a	0.34372	0.797574	0.37636	0.696304	0.835641	0.148551	0.803001	0.357448	0.239084
Acod1	2.79107	0.339461	3.04177	0.159565	2.11717	0.205699	1.86646	0.495378	0.239679
S100a11	0.189572	0.926173	1.58224	0.00981207	1.18122	0.0720629	-0.211441	0.93482	0.240274
Adgb	1.08275	0.631323	0.252261	0.930187	1.31186	0.303117	2.14235	0.152188	0.240866
Adam23	0.960773	0.0619368	1.18082	0.00479006	0.332836	0.717493	0.112788	0.952769	0.241459
Eefsec	-0.307885	0.680287	-0.265615	0.670361	-0.530289	0.24162	-0.57256	0.352042	0.242051
Mapre3	0.0756155	0.952989	-0.00462569	0.996462	-0.740406	0.0649529	-0.660164	0.278286	0.242643
AW011738	1.00747	0.504624	0.717088	0.626203	0.96544	0.379951	1.25583	0.357448	0.243233
Fbxw7	0.263441	0.799924	0.227098	0.786281	0.267145	0.78862	0.303489	0.799074	0.243823
Gm20559	0.771726	0.625137	1.34943	0.119364	1.27588	0.0699041	0.698179	0.661928	0.244411
Ddhd1	0.76452	0.276379	0.6267	0.341023	0.510023	0.475917	0.647843	0.452127	0.245
Nlrp3	0.224394	NA	-0.87982	0.701064	1.16929	0.406155	2.2735	0.179402	0.245587
Xist	-4.44672	0.235489	-3.99342	0.235319	-0.8155	0.940883	-1.2688	0.903404	0.246173
Ltf	3.33529	NA	1.48175	NA	1.82943	NA	3.68298	NA	0.246759
Lgmn	0.690933	0.259499	0.580489	0.301536	0.646182	0.181312	0.756626	0.228906	0.247344
Dlg3	-0.0622895	0.950262	-0.667069	0.0422948	-0.597618	0.0549483	0.0071617	0.997716	0.247926
Lpcat2	0.273598	0.904996	-0.116874	0.954991	1.10059	0.21107	1.49107	0.177622	0.248509
Cd69	-0.0259562	NA	-1.19878	0.781351	2.14713	0.319998	3.31995	NA	0.249089
Nhsl2	0.267273	0.864811	0.260314	0.82837	0.765423	0.213262	0.772382	0.416563	0.249667
Try4	0.361238	NA	0	NA	4.11621	NA	4.43629	NA	0.250246
Plekhb1	-0.387468	0.652345	-0.921973	0.0304038	-0.824212	0.0527186	-0.289706	0.826373	0.250822
Lgals3	0.434588	0.79987	0.775088	0.441774	1.42003	0.0277177	1.07953	0.328485	0.251396
Tbxas1	0.378171	0.87692	0.294546	0.881449	1.35051	0.135578	1.43414	0.257371	0.25197
Lair1	0.779992	0.426808	0.529567	0.606104	0.914473	0.178427	1.1649	0.172697	0.252542
Cd37	0.815954	0.662407	0.0412762	0.988774	0.787998	0.540774	1.56268	0.226411	0.253113
Inhbb	0.516091	0.869906	3.02253	0.00146315	1.14461	0.479195	-1.36182	0.470385	0.253688
Sell	1.00595	0.620563	1.02097	0.50759	1.43942	0.178628	1.42439	0.377132	0.254261
Gm42907	0.648842	NA	1.40545	NA	2.38288	NA	1.62628	NA	0.254833
Acmsd	0.214949	0.926173	-1.70178	0.0278695	-1.44905	0.0602243	0.46768	0.852534	0.255404
B130024G19Rik	0.361419	0.880204	0.112331	0.961935	1.15693	0.219335	1.40602	0.261514	0.255973
Lpl	0.587401	0.386743	0.363153	0.62604	0.74292	0.117923	0.967168	0.113581	0.256544
Nmi	-0.247699	0.863749	0.258772	0.807419	0.927308	0.0855153	0.420838	0.765779	0.257113
Ugt2b5	-0.281217	0.730466	-0.953066	0.00495141	-1.21158	2.58e-05	-0.539729	0.407679	0.257684
Klkb1	-0.149223	0.907565	-0.896038	0.0538205	-0.637506	0.240418	0.109309	0.959079	0.258252
Cd53	0.804767	0.371261	0.489637	0.61603	0.900154	0.152994	1.21528	0.123694	0.258819
Samsn1	1.0116	0.471588	0.982244	0.414272	1.04393	0.240893	1.07329	0.426641	0.259385
Fyb	0.763302	0.366658	0.298187	0.785875	0.806415	0.208318	1.27153	0.0842954	0.259949
Nup62cl	0.11249	NA	-0.952164	NA	-3.35877	0.0932087	-2.29411	NA	0.260515
Adcy7	0.993104	0.594555	0.336616	0.882739	1.16558	0.30753	1.82207	0.168375	0.261079
Gm24208	0.214133	0.936304	-0.474943	0.782874	-1.93082	0.0285217	-1.24175	0.475359	0.261643
Hk1	-0.159451	0.930102	0.025683	0.988814	0.991743	0.0884608	0.806609	0.428559	0.262208
Ggta1	0.0263479	0.991032	1.10294	0.0656422	1.15565	0.028224	0.0790583	0.978442	0.262772
Fabp4	0.197789	0.907565	1.33058	0.0165041	0.747429	0.314852	-0.38536	0.822196	0.263337
Lilr4b	0.583509	0.739559	-0.0969978	0.964232	0.841045	0.423955	1.52155	0.160415	0.263901
Calhm5	1.05642	NA	0.798612	0.755739	1.20526	0.415042	1.46306	NA	0.264467
Knl1	0.57729	NA	0.99536	0.59202	1.48071	0.208814	1.06264	0.633794	0.265032
Fkbp5	0.305676	0.897317	2.24585	0.00227471	0.984772	0.384505	-0.955398	0.573267	0.265595
Dedd2	-0.338324	0.550662	-0.52699	0.171779	-0.491819	0.206828	-0.303153	0.719483	0.266156
Trim5	0.316437	0.828623	-0.178083	0.900186	0.731185	0.259536	1.2257	0.113581	0.266718
Cd200r1	0.813369	0.584086	1.31202	0.12259	1.04072	0.148839	0.542073	0.742734	0.267278
Gck	0.0441248	0.983587	1.46595	0.000998509	1.01736	0.0374155	-0.40446	0.76694	0.267836
Mis18bp1	0.470608	0.837998	0.686092	0.646976	1.20179	0.178427	0.986307	0.526714	0.268393
Prg4	1.65817	0.0619368	2.31955	0.00108357	1.02827	0.323993	0.366892	0.897342	0.268948
Adck5	0.171048	0.903216	-0.524001	0.486154	-0.989039	0.0446258	-0.29399	0.864403	0.269503
Cyfip2	0.668139	0.602291	0.512186	0.655375	0.743066	0.377877	0.89902	0.424806	0.270056
Pkib	0.531431	0.720012	0.762431	0.409399	0.816372	0.250045	0.585372	0.673071	0.270608
Gm12185	0.669935	NA	1.49386	NA	3.0353	NA	2.21137	NA	0.271158
Gm39556	0.964987	NA	1.51529	0.501566	1.5441	0.320405	0.993804	NA	0.271711
Gm24283	0.36124	NA	0.762431	NA	3.02041	NA	2.61922	NA	0.272265
Gdf3	0.36124	NA	3.75554	NA	3.27491	NA	-0.119397	NA	0.272819
Serpinh1	0.619018	0.518376	1.08518	0.0495685	0.933348	0.0680877	0.46719	0.699619	0.273373
Tmsb4x	0.805461	0.288212	0.787855	0.224976	1.09518	0.0276866	1.11278	0.123529	0.273928
Cxcl11	0.471804	0.775923	0.377999	0.785875	0.933777	0.240868	1.02758	0.352042	0.274482
Vim	0.642207	0.503776	0.84362	0.222476	1.01136	0.0716526	0.809948	0.404229	0.275038
Marchf1	0.947531	0.365794	1.0424	0.203694	0.951474	0.181112	0.856601	0.450623	0.275595
Gm36723	1.3023	NA	0.859556	0.715883	1.12766	0.464946	1.57041	0.428648	0.276151
Plekho2	0.371368	0.813013	0.549493	0.575337	0.958303	0.127149	0.780178	0.470863	0.276706
Pitrm1	0.0440008	0.986283	1.32491	0.0579802	0.125087	0.964825	-1.15583	0.245637	0.27726
Slc28a1	-2.10689	NA	-3.4511	0.113463	-1.30717	0.785479	0.0370415	NA	0.277814
Sybu	3.69997	NA	6.01981	3.60566e-05	0.845269	0.805919	-1.47457	0.577261	0.278367
Gmip	0.524856	0.773695	0.57819	0.664206	0.959492	0.298895	0.906158	0.532351	0.278918
Dclk1	1.56309	NA	3.32703	0.0198061	2.07365	0.0948777	0.309714	0.948854	0.279473
Cybb	0.700479	0.380888	0.640902	0.375836	0.950341	0.0715099	1.00992	0.168375	0.28003
Cbr1	-0.948495	0.378364	-1.5	0.0373664	-0.938449	0.30753	-0.386946	0.873728	0.280586
Trp53inp1	0.0682449	0.974596	1.23064	0.0137704	0.340189	0.786922	-0.822209	0.334443	0.28114
9630010A21Rik	0.160718	0.948426	0.0681004	0.972728	0.168474	0.952161	0.261091	0.928238	0.281694
Arhgap19	0.517321	0.828623	0.245565	0.914439	0.983539	0.418023	1.25529	0.433609	0.282247
Egr2	0.612246	NA	2.11492	NA	2.55962	NA	1.05694	NA	0.282799
Cd3e	1.3048	NA	1.06176	0.695566	1.33732	0.434008	1.58035	NA	0.28335
Grap2	0.536252	NA	0.972078	0.634821	1.46154	0.243619	1.02571	NA	0.283899
Rab7b	0.305801	0.893588	0.870254	0.423248	1.27464	0.0787861	0.710183	0.662282	0.284448
Ifi209	0.444943	0.844783	0.300367	0.879622	1.24917	0.179598	1.39375	0.270344	0.284995
Adora1	-0.229836	0.865122	1.21304	0.00706617	0.326881	0.781001	-1.11599	0.0842954	0.285543
Rab44	0.36124	NA	1.41546	NA	3.45707	NA	2.40285	NA	0.28609
Trem3	1.66835	NA	1.55672	NA	1.85724	NA	1.96887	NA	0.286636
Cd24a	-0.258974	0.89699	0.0319264	0.987925	1.20997	0.057761	0.919068	0.424732	0.287182
Sp100	-0.00142464	0.998775	-0.037634	0.980037	0.933872	0.0887639	0.970081	0.221724	0.287726
Tnfaip2	0.542901	0.367969	-0.441509	0.451412	0.547649	0.251566	1.53206	8.13105e-05	0.28827
Slc37a2	0.245341	0.928581	0.279474	0.892875	1.07018	0.298293	1.03605	0.524385	0.288817
Ikzf1	0.942556	0.437904	0.759739	0.512653	1.14919	0.154523	1.33201	0.216118	0.289363
Gm47445	0.392173	0.849631	-0.420928	0.803101	0.881426	0.374695	1.69453	0.120946	0.289909
Ubash3b	0.152029	0.940737	0.363168	0.760088	0.790312	0.290754	0.579172	0.685323	0.290455
Gm43111	1.11967	NA	0.319019	0.939393	1.53489	0.407834	2.33554	NA	0.291
Phf11a	-0.293264	NA	-0.734984	0.828359	2.09949	0.191673	2.54121	0.270303	0.291546
Gm10804	-1.20953	NA	-1.75607	0.314831	-2.19179	0.263931	-1.64525	0.642277	0.292092
H2-Aa	0.593201	0.685207	0.516874	0.671372	1.3586	0.0461559	1.43493	0.133847	0.292636
Sh3kbp1	0.833431	0.40194	1.20574	0.0650553	0.768555	0.250045	0.396251	0.796745	0.293179
Tmc7	0.0210656	0.994563	1.96522	0.065915	0.129329	0.97649	-1.81483	0.217895	0.293721
Capg	0.770359	NA	1.78129	0.133299	1.60594	0.094571	0.595007	0.822176	0.294262
Trac	1.03217	NA	-0.639889	0.797427	0.973152	0.461206	2.64521	0.0842954	0.294802
Meiob	0.0546542	0.981441	-0.383268	0.69486	0.625225	0.39235	1.06315	0.163122	0.295341
Nfam1	0.764959	0.44402	0.292447	0.824917	0.762157	0.342559	1.23467	0.150678	0.295878
Mx1	0.662892	0.787737	0.507688	0.807179	1.30765	0.258495	1.46286	0.363889	0.296415
Lrrc58	-0.0541508	0.968238	-0.123771	0.880227	-0.591778	0.14159	-0.522157	0.424746	0.29695
Plek	0.803947	0.469983	1.01887	0.218718	1.0989	0.112298	0.883968	0.4548	0.297485
Rcan2	0.846123	0.365794	1.94117	7.1975e-05	1.0076	0.0820439	-0.0874422	0.976413	0.298019
P2ry6	1.06525	0.662407	1.31524	0.422101	1.34994	0.308348	1.09996	0.635638	0.298551
Rgs19	0.939795	0.589073	1.17991	0.315391	1.13938	0.203698	0.899266	0.576058	0.299082
Ncf1	0.719782	0.660368	0.565911	0.677795	1.11391	0.186215	1.26778	0.257371	0.299618
Gm38230	-0.0638334	NA	0.454145	0.818567	-1.63754	0.256982	-2.15552	0.169063	0.300153
Scimp	0.870396	NA	0.452332	0.884151	1.56521	0.291742	1.98328	0.312729	0.300691
Gm43196	-1.77107	NA	-2.09122	NA	3.20492	NA	3.52507	NA	0.301226
Srd5a1	-0.396279	0.767266	-1.55347	0.00280569	-1.23759	0.0228649	-0.0803938	0.980751	0.301762
Treml4	1.05202	0.217174	1.05924	0.13883	0.716908	0.34473	0.709686	0.540489	0.302299
Vcam1	0.50845	0.724073	0.832015	0.341023	1.2679	0.0435946	0.944337	0.400371	0.302835
Elmo1	0.540972	0.730838	0.558844	0.642054	0.953592	0.228274	0.93572	0.438502	0.303369
Alpl	0.203958	0.928581	1.83532	0.00515534	0.554904	0.71538	-1.07646	0.352042	0.303903
Wee1	-1.52745	0.139452	-0.752046	0.581009	-0.336108	0.899311	-1.11151	0.49546	0.304436
Epha2	0.490434	0.727354	1.83257	0.000505319	0.695455	0.413315	-0.646677	0.605723	0.304967
Slc25a36	0.10294	0.955853	-0.0134201	0.993874	0.690273	0.311047	0.806633	0.3853	0.305497
Spsb4	-0.219659	0.918986	-1.25958	0.183893	-1.47693	0.0739089	-0.437011	0.882202	0.306027
Gm37399	0.704175	NA	0.462239	0.859644	1.10746	0.497079	1.3494	0.534528	0.306555
Ppp2r1b	0.0907063	0.907708	0.423429	0.19625	0.581244	0.0160888	0.248521	0.695561	0.307083
D130040H23Rik	-0.0646454	NA	-0.312899	0.933416	1.66799	0.30979	1.91625	NA	0.30761
Serpinb10	2.22688	NA	1.8638	NA	1.57402	0.589657	1.9371	NA	0.308136
Cers6	0.518944	0.674731	0.813624	0.278996	0.757731	0.298895	0.463051	0.764217	0.308662
Bcl2a1a	1.08767	NA	1.71513	0.46583	1.72101	0.311047	1.09355	NA	0.30919
Clspn	0.24943	NA	-0.58561	0.857146	1.29007	0.423839	2.12511	NA	0.309718
Dsc2	-0.260772	0.787737	-0.340708	0.606104	-0.67327	0.128454	-0.593334	0.41087	0.310244
Rapgef4	0.0177352	0.988624	-0.606971	0.0656422	-0.799155	0.00296472	-0.174449	0.869198	0.310771
Endod1	-0.0769588	0.981191	0.513624	0.66871	1.30618	0.0436149	0.715599	0.623124	0.311297
Ppp1r9b	0.549925	0.674972	0.703307	0.428067	0.786306	0.277836	0.632923	0.626496	0.311823
Ezr	0.436105	0.641723	-0.179293	0.865598	0.530215	0.377673	1.14561	0.0618888	0.312349
Galnt3	2.58992	NA	1.51202	0.647201	1.25379	0.568092	2.33169	NA	0.312875
P2rx7	0.958691	0.583013	0.945121	0.492955	1.10944	0.288415	1.12301	0.470385	0.313399
Oas1g	2.38391	NA	2.20558	NA	1.69796	0.503269	1.8763	NA	0.313922
Elmo2	0.289027	0.787077	0.282092	0.734257	0.65086	0.17764	0.657795	0.352042	0.314445
Stx11	1.60484	0.317049	1.15623	0.459743	0.861825	0.532257	1.31043	0.417735	0.314966
Map7d1	0.82776	0.00664107	0.725816	0.0251983	0.0802286	0.946516	0.182173	0.863964	0.315486
Ctss	0.721757	0.417058	0.73032	0.346516	1.13522	0.041455	1.12666	0.160194	0.316006
Tmem106a	0.013117	0.993588	0.0937583	0.925244	0.694727	0.0995287	0.614085	0.367003	0.316527
Lsp1	0.300377	0.877725	-0.0209928	0.993154	0.844069	0.284624	1.16544	0.23954	0.317047
Kcna2	0.496222	0.593442	-0.252265	0.802949	0.660315	0.263076	1.4088	0.0306988	0.317567
Zmynd8	0.221467	0.863315	0.300992	0.728677	0.566741	0.370017	0.487215	0.641988	0.318087
A630081D01Rik	1.07643	NA	1.00042	NA	2.24015	NA	2.31615	NA	0.318608
Cd86	0.535601	0.689476	0.671496	0.462625	0.833339	0.212733	0.697444	0.549392	0.319127
Itk	-0.635325	NA	-0.325472	NA	2.55488	NA	2.24503	NA	0.319645
P2ry13	0.767995	0.469983	0.337689	0.799826	0.743774	0.334171	1.17408	0.177622	0.320163
Zfp467	-0.28786	0.757489	-0.991017	0.0126047	-0.374545	0.610283	0.328613	0.775542	0.320682
Ap1s2	0.600834	0.592295	0.855959	0.242879	0.953598	0.100084	0.698473	0.523483	0.321199
Cxcl16	0.100313	0.946589	0.019025	0.989042	0.696733	0.143481	0.778021	0.232313	0.321717
Mlkl	0.487473	0.802161	0.100415	0.962899	0.90402	0.359387	1.29108	0.263209	0.322235
Itga4	1.10284	0.40194	1.6332	0.0699679	1.26579	0.188463	0.735428	0.727976	0.322751
Zeb2	0.661129	0.385031	0.232905	0.823835	0.517259	0.494234	0.945483	0.176808	0.323267
Ifi44	0.933921	0.737033	1.62036	0.324964	2.15772	0.0861585	1.47128	0.549392	0.323781
Pwwp2b	0.435104	NA	-0.383476	0.850118	0.849241	0.409544	1.66782	0.164232	0.324296
Plcb2	1.15909	NA	1.30373	0.37075	1.08948	0.335239	0.944842	0.62856	0.324811
Gm23849	-0.175859	NA	2.11834	0.0470906	0.807395	0.754678	-1.4868	0.346362	0.325325
Asb4	1.07304	0.620011	1.9799	0.0610743	1.38456	0.148551	0.477705	0.860564	0.325837
Maoa	-0.271061	0.720616	-0.310491	0.580537	-0.512558	0.237026	-0.473127	0.481929	0.326348
Hdac9	0.523911	0.695996	-0.0488038	0.978379	0.746011	0.317139	1.31873	0.122384	0.326859
Gm35164	-0.493816	NA	-3.85734	0.0331038	-0.652627	0.830754	2.7109	0.367965	0.327369
Glt1d1	-0.325367	0.740519	-0.583859	0.328035	-0.709943	0.162567	-0.451452	0.681197	0.327877
Gm24086	0.604522	NA	-0.558835	0.866442	1.27533	0.522354	2.43868	0.252098	0.328386
1700001C19Rik	-0.214075	0.907565	-0.285842	0.833369	-1.12224	0.116527	-1.05047	0.329018	0.328893
Plcg2	0.317323	0.897317	0.0273644	0.992478	1.16648	0.20864	1.45644	0.232797	0.3294
Omd	-0.859313	0.471621	0.385825	0.772907	-0.762824	0.586792	-2.00796	0.0388707	0.329906
Tspan13	0.651506	0.652345	0.582681	0.608036	0.767878	0.341825	0.836703	0.474814	0.330412
Slamf7	1.10651	0.692162	1.62534	0.344556	1.80864	0.157556	1.28981	0.595185	0.330916
S100a9	3.03326	0.0619368	3.46961	0.0137527	1.39065	0.568092	0.954298	0.826373	0.33142
Samd8	-0.378389	0.483556	-0.598149	0.0990289	-0.586056	0.0881489	-0.366296	0.621846	0.331922
Nxpe4	0.614333	NA	0.307229	0.915485	1.11297	0.41249	1.42008	NA	0.332425
Fignl1	2.85118	NA	2.22286	0.456264	1.15608	0.692916	1.7844	NA	0.332926
Ms4a3	0.361238	NA	0	NA	3.25385	NA	3.57393	NA	0.333427
Coro1a	0.364578	0.900533	0.564832	0.770434	1.34742	0.205699	1.14716	0.526714	0.333927
Susd1	0.283224	0.828509	-0.169317	0.889022	-1.13284	0.0297066	-0.680298	0.547348	0.334428
Ntrk2	0.40004	0.897317	2.66269	0.0053661	0.687782	0.783651	-1.57487	0.352042	0.334929
Gm37174	2.54116	0.0668044	3.96519	6.44642e-05	0.394341	0.907459	-1.02969	0.685376	0.33543
Ilrun	-0.232507	0.716397	-0.127213	0.836508	-0.47286	0.145119	-0.578153	0.160194	0.335933
5830408C22Rik	0.455329	NA	0.0938562	0.986157	1.59844	0.44059	1.95991	NA	0.336435
Blm	-0.30392	0.829568	-0.547106	0.542291	-0.897446	0.205699	-0.654259	0.630198	0.336938
Dclk3	-0.765525	0.630028	-2.09232	0.00891737	-1.33769	0.159623	-0.0109001	0.998017	0.33744
Kyat1	-0.273121	0.830097	-1.19806	0.0138232	-0.843189	0.125944	0.0817546	0.97625	0.337946
Sla	1.04501	0.317049	1.41409	0.0420387	0.899065	0.240418	0.529988	0.745257	0.33845
Serpine1	-0.303801	0.942151	2.02079	0.159565	2.80424	0.0120635	0.479655	0.914296	0.338954
Gm45792	0.731642	0.727354	-2.7021	0.0818301	-0.573402	0.802017	2.86034	0.14135	0.339457
Avpi1	-0.199573	0.75842	-0.382722	0.313989	-0.459085	0.15485	-0.275937	0.697755	0.339959
Ireb2	-0.172457	0.775506	-0.248314	0.534439	-0.46777	0.0778948	-0.391914	0.367965	0.340461
Cds1	0.469871	NA	0.0291951	0.992569	0.91843	0.423955	1.35911	0.342466	0.340962
Gid4	0.164621	0.825543	0.146162	0.801653	-0.392811	0.286171	-0.374352	0.502524	0.341463
Gm37390	0.314664	NA	-1.65638	0.605123	1.33682	0.517326	3.30787	NA	0.341963
Hcls1	0.350398	0.822684	-0.0243758	0.989944	0.805629	0.243619	1.1804	0.151472	0.342462
Clec2h	-0.806024	0.795268	-3.67496	0.00171154	-2.91935	0.0153928	-0.0504133	0.99486	0.34296
Emb	0.424837	0.83076	0.437465	0.775658	0.828571	0.439362	0.815943	0.626496	0.343458
Gm43304	-1.15002	NA	1.46165	0.809112	4.56701	0.158072	1.95533	NA	0.343954
Gm37124	0.409524	NA	1.22962	NA	2.20394	NA	1.38384	NA	0.344452
Gm15987	0.682989	NA	1.57265	0.599525	2.03336	0.319942	1.14369	NA	0.34495
Gm16332	0.0395234	0.992455	1.3965	0.306337	2.13931	0.0281628	0.782337	0.778661	0.345446
Klf6	0.360506	0.829568	1.9579	0.000652545	0.725151	0.45693	-0.872246	0.470385	0.345941
Cdkl5	0.192803	0.888431	-0.00017173	0.999761	0.292397	0.804601	0.485373	0.673071	0.346437
Aldh5a1	-0.371252	0.40194	-0.280098	0.528978	-0.411557	0.248408	-0.502711	0.252098	0.346931
Gm10134	0.596425	0.78168	0.104884	0.966851	1.0079	0.345485	1.49944	0.240048	0.347425
Mcf2l	2.54028	NA	1.53239	0.608036	0.837837	0.794707	1.84572	0.517024	0.347919
Dusp4	-0.117998	NA	-0.00967971	0.997571	-2.37806	0.250045	-2.48638	0.3506	0.348412
Aox1	-0.480608	0.462781	-0.655298	0.17267	-0.676702	0.123556	-0.502012	0.540064	0.348906
Dennd1c	0.229428	0.926173	0.329337	0.85233	0.930505	0.359387	0.830596	0.626496	0.3494
9530082P21Rik	-0.260506	0.856176	0.018936	0.990656	0.885262	0.0881214	0.605821	0.549401	0.349892
Igf2bp2	0.480005	0.849631	1.4221	0.187016	1.47045	0.0887639	0.528358	0.826373	0.350384
Plat	-0.492151	NA	1.98958	0.11178	2.21478	0.0586755	-0.266945	0.95105	0.350875
Frmd4a	0.222447	0.828623	0.276991	0.697808	0.516651	0.29199	0.462108	0.56581	0.351365
Ocln	-0.0184665	0.992111	-1.15569	0.0199615	-0.78711	0.146518	0.35011	0.824212	0.351855
Gm17546	0.580367	NA	-0.434855	0.92877	1.53391	0.51761	2.54913	NA	0.352344
Traf4	-0.129776	0.900533	-0.229075	0.736064	-0.545828	0.205699	-0.446529	0.549392	0.352832
Gm37010	0.425211	NA	-0.305905	0.916873	1.2137	0.385129	1.94482	0.250557	0.353321
Itgax	0.628289	NA	0.275574	0.922309	1.1441	0.449579	1.49681	0.442642	0.353809
Rasgrp4	0.521587	NA	1.18294	NA	1.85302	0.36238	1.19167	NA	0.354296
Cds2	-0.103085	0.907178	-0.536752	0.131185	-0.60239	0.0469917	-0.168724	0.874145	0.354782
Pot1b	0.167312	0.919582	-0.280119	0.816317	0.649534	0.359387	1.09697	0.160415	0.355267
Smim22	0.161546	0.883621	-0.716204	0.131577	-0.566225	0.244795	0.311524	0.789447	0.355752
Parp12	-0.108701	0.952989	-0.00659274	0.996462	0.707879	0.315714	0.60577	0.615522	0.356237
Ggct	0.0370907	0.983985	0.598078	0.319105	0.870444	0.0436149	0.309457	0.808973	0.356723
Ccl12	0.663898	NA	0.281539	NA	2.85505	NA	3.23741	NA	0.357208
Strada	0.662581	0.641723	0.307897	0.840972	0.665059	0.463708	1.01974	0.334705	0.357692
Gpat3	-0.0840584	0.969238	1.1415	0.0379625	0.598054	0.475269	-0.627509	0.565303	0.358176
1010001B22Rik	-0.295149	NA	-0.636994	0.805112	-2.23563	0.335239	-1.89379	NA	0.35866
Oas1a	1.69621	NA	2.41848	0.142118	1.58505	0.256003	0.862782	0.776668	0.359143
Emp1	0.304021	0.903216	0.806742	0.528978	1.12079	0.224399	0.618068	0.764217	0.359625
Hoxa5	0.323168	0.876081	1.5851	0.0149935	1.00902	0.189184	-0.252912	0.916964	0.360107
Txnrd2	-0.486565	0.414346	-0.311748	0.626203	-0.402808	0.521167	-0.577624	0.394928	0.360589
Ercc6l	0.0616214	NA	0.31303	0.932846	1.66533	0.344655	1.41392	NA	0.361069
Gm29475	0.551385	NA	-1.50552	0.445915	-2.31546	0.0970003	-0.258552	NA	0.361549
Bak1	0.319748	0.737033	0.423755	0.509679	0.603972	0.205699	0.499965	0.547348	0.362027
Adamts2	0.437201	0.767505	0.584545	0.548355	0.795319	0.240868	0.647974	0.587531	0.362505
Bdh2	-0.611685	0.631323	-1.81951	0.00180501	-1.28993	0.0426161	-0.0821049	0.980901	0.362983
Tnip3	2.27137	NA	2.14708	NA	1.78714	0.578717	1.91143	NA	0.363461
Tnf	0.397907	NA	-0.0550309	0.990042	1.43007	0.371524	1.88301	0.394889	0.363938
Gfpt2	0.351073	NA	-1.06198	NA	1.61959	NA	3.03264	NA	0.364414
Fnip2	-0.787197	0.182052	-0.543134	0.389195	-0.225899	0.864523	-0.469961	0.665689	0.364889
Oas2	0.540102	NA	-0.459088	0.894884	1.35924	0.423955	2.35843	0.25622	0.365363
Kansl1	0.165848	0.928867	0.958365	0.199991	0.301877	0.863827	-0.49064	0.770552	0.365837
S100a4	1.6627	0.273245	1.80835	0.106837	0.939163	0.450297	0.793517	0.699619	0.366311
Cyp3a63-ps	0.243649	NA	-1.82535	NA	-3.72213	NA	-1.65313	NA	0.366784
Abhd3	0.227221	0.906085	0.33537	0.802612	-0.544122	0.681292	-0.652272	0.686348	0.367256
Il33	0.39778	0.861954	0.868002	0.466093	0.993411	0.328708	0.523189	0.822176	0.367727
Tagln2	0.304021	0.740519	0.776836	0.074631	0.806693	0.0380307	0.333878	0.751573	0.368197
Ccdc152	-0.110174	0.936304	-0.252805	0.766625	-0.676448	0.188381	-0.533817	0.562808	0.368667
Tecpr1	0.172253	0.918539	0.183357	0.887882	0.51945	0.590669	0.508346	0.712649	0.369136
Ptafr	0.183157	0.93329	0.265064	0.864185	0.865311	0.273795	0.783404	0.549401	0.369604
Hbs1l	-0.0340249	0.977446	-0.660511	0.0173209	-0.492907	0.0945887	0.133579	0.897342	0.370071
Ctsg	0.773434	NA	0	NA	3.72658	NA	4.45884	NA	0.370539
Enpp4	-0.044436	0.981191	0.365448	0.597728	0.773836	0.0687518	0.363951	0.732677	0.371005
Il18rap	2.46862	NA	2.14658	0.421781	1.23573	0.592186	1.55777	NA	0.371474
Lcn2	6.45798	5.16972e-05	8.41061	6.93669e-08	2.1381	0.484658	0.185464	0.982424	0.371943
Kif15	0.890764	0.697522	0.689178	0.733352	1.04129	0.450501	1.24288	0.512692	0.372413
Clec4e	2.20441	NA	2.0649	0.569905	1.84067	0.52839	1.98018	NA	0.372883
Me2	0.178109	0.912248	-0.173853	0.898348	0.697302	0.283114	1.04926	0.177622	0.373352
Gm36264	-0.810726	0.692162	-2.01497	0.0919469	-1.25823	0.421749	-0.0539838	0.992834	0.37382
Nod1	0.250923	0.89481	-0.0949572	0.954735	0.743711	0.39106	1.08959	0.263209	0.374289
Entpd1	0.603571	0.641456	0.982003	0.185515	0.903108	0.167067	0.524676	0.712559	0.374756
Slfn4	1.50026	NA	3.04295	0.254345	3.05692	0.110433	1.51422	0.727299	0.375225
Gpx6	-1.2345	NA	-0.566909	0.813971	-1.49727	0.551594	-2.16486	0.362258	0.375693
H3c15	0.586794	0.718676	0.794104	0.459434	0.74307	0.487864	0.53576	0.78283	0.37616
S100a8	2.8654	0.0975851	2.69247	0.113463	1.59814	0.484658	1.77107	0.566142	0.376627
Sirpb1c	2.07779	NA	1.21333	0.680628	1.47276	0.444046	2.33723	0.291967	0.377093
Ankrd33b	-0.0987566	0.935282	-0.590566	0.236224	-0.632668	0.153959	-0.140858	0.93152	0.377558
Adrb1	0.970715	0.394733	0.531941	0.687412	0.801784	0.382996	1.24056	0.232336	0.378022
Adap1	0.0684871	NA	0.778897	0.739531	1.62321	0.240435	0.912804	NA	0.378485
Naaa	0.161842	0.928581	0.508921	0.594469	0.878635	0.170227	0.531555	0.698279	0.378948
Cst7	0.574573	NA	-1.41672	NA	1.72439	0.615481	3.71568	NA	0.379409
Emc9	-0.523726	0.661778	-0.399152	0.691668	-0.763189	0.342004	-0.887764	0.392976	0.37987
Fbxw17	-0.0592488	0.983985	-0.0347803	0.988661	1.06563	0.188381	1.04116	0.42035	0.38033
Gm43672	0.323746	0.876417	1.63854	0.01025	0.442464	0.786211	-0.872329	0.442642	0.380789
Cyp2c68	0.0139015	0.989385	-0.460676	0.126718	-0.697847	0.00181045	-0.22327	0.746822	0.381249
Tifab	0.435445	0.828623	0.012855	0.99582	0.887973	0.348254	1.31056	0.250188	0.381707
Tmem51	-0.00106081	0.998775	-1.11775	0.00500985	-0.380303	0.58854	0.736388	0.263209	0.382166
Rassf2	0.311154	0.899869	0.458868	0.784515	1.12514	0.228657	0.977429	0.534528	0.382625
Twf2	0.637534	0.592295	0.969428	0.176781	0.806466	0.194792	0.474572	0.726144	0.383083
Gm29571	0.15226	0.95342	0.186341	0.920885	0.852852	0.390565	0.818771	0.606795	0.383542
Gm26736	1.43731	NA	-0.439807	NA	1.63753	NA	3.51465	NA	0.384
Dck	0.226142	0.889273	0.195902	0.880399	0.603931	0.462691	0.634171	0.595185	0.384458
Cdkn1a	0.872442	0.801829	4.66409	6.37361e-05	1.12571	0.687821	-2.66593	0.175137	0.384914
Gstm3	-1.72407	NA	-2.92516	NA	-2.20332	NA	-1.00223	NA	0.38537
Gvin1	1.93337	NA	0.762432	NA	1.65397	NA	2.82491	NA	0.385824
P2ry14	0.708157	0.623159	0.436735	0.757189	0.706427	0.49812	0.97785	0.433609	0.386277
Med19	0.077484	0.944342	0.109727	0.886628	0.433964	0.305274	0.401721	0.549392	0.38673
BC035044	0.404031	NA	-0.443258	0.897568	1.31185	0.469089	2.15914	0.329018	0.387182
Gm48231	0.163227	0.93956	-0.429838	0.739531	0.0898799	0.972076	0.682946	0.673071	0.387634
Gm5431	0.923861	NA	1.31859	0.495893	1.49307	0.311047	1.09834	0.691795	0.388086
Gsdmd	0.230602	0.74246	0.0415936	0.961905	0.419607	0.248408	0.608615	0.160194	0.388537
Sik1	-0.0482719	0.983985	-0.0482361	0.978104	-1.01584	0.189697	-1.01587	0.357448	0.388989
Thnsl2	-0.575876	0.274206	-0.87927	0.0119974	-0.491047	0.302098	-0.187653	0.885906	0.38944
Lpcat1	0.31948	0.760671	0.208812	0.827906	0.569127	0.288415	0.679795	0.3411	0.38989
Parp3	-0.115548	0.903216	0.560617	0.131524	0.584723	0.077408	-0.0914422	0.948118	0.390339
Ucp2	0.464598	0.767266	1.31718	0.0507991	1.21077	0.0546461	0.358188	0.863839	0.390788
Clic1	0.292062	0.755241	0.125052	0.895673	0.612117	0.186215	0.779127	0.175137	0.391235
Lrrk1	0.207952	0.828623	0.139287	0.86776	0.476314	0.30753	0.544979	0.394928	0.391682
Gnai1	-0.205598	0.900533	-0.688895	0.420229	-1.03631	0.117923	-0.553017	0.729548	0.392128
Ddx58	-0.0311329	0.983587	0.0163433	0.987802	0.529135	0.152994	0.481658	0.420182	0.392574
Abr	0.775988	0.487313	0.878187	0.318694	0.893278	0.214753	0.791079	0.502423	0.393019
Cox6a2	-1.58495	NA	-1.18376	NA	3.31284	NA	2.91165	NA	0.393463
Rgcc	-0.794093	NA	0.254681	NA	2.87685	0.248126	1.82808	NA	0.393907
Ly6d	0.457333	0.892205	3.55678	0.000368004	2.196	0.0546461	-0.903451	0.77246	0.39435
Ctps	0.105103	0.959224	1.29734	0.00903223	0.512707	0.586717	-0.679529	0.442642	0.394793
Gaa	-0.458089	0.426808	-0.706106	0.0760057	-0.528973	0.248408	-0.280956	0.79223	0.395235
Cd38	0.316034	0.7869	0.397351	0.62034	0.762616	0.144177	0.681299	0.42035	0.395677
Lynx1	-1.17273	NA	0.874726	0.610181	2.4509	0.0368862	0.403442	NA	0.396118
Grk3	1.52911	0.0992993	0.987704	0.383983	0.845834	0.434008	1.38724	0.219086	0.396558
Dse	0.198156	0.89077	0.4164	0.615988	0.793302	0.142714	0.575058	0.574296	0.396998
Ms4a7	1.10757	0.366658	0.920242	0.422805	0.801084	0.409113	0.988408	0.442285	0.397436
Ctrb1	17.4435	NA	17.4176	NA	3.96885	NA	3.99474	NA	0.397875
Bhlhe41	-1.08257	0.339461	-1.70786	0.0259611	-0.670988	0.643255	-0.0456988	0.990185	0.398313
Gm45494	1.21551	NA	1.28611	0.61911	1.30572	0.474985	1.23512	NA	0.39875
BC046401	0.784715	0.727354	0.79391	0.643564	1.12393	0.391105	1.11473	0.577261	0.399186
Gm35986	-0.669686	0.660368	-0.0426732	0.984723	-0.919009	0.374446	-1.54602	0.126804	0.399622
Rnf144a	0.971059	0.0600261	1.00749	0.0278784	0.0212888	0.989492	-0.01514	0.994929	0.400057
Cib3	-0.066996	0.987887	-2.4951	0.0493973	-2.71698	0.0173299	-0.288879	0.963224	0.400491
Fbxo21	-0.304379	0.798418	-1.33088	0.0024466	-0.838307	0.100976	0.188189	0.9201	0.400925
Pprc1	-0.0580854	0.982038	-0.0573473	0.972579	0.747115	0.275267	0.746377	0.476957	0.401358
Rmdn2	-0.321405	0.374177	-0.213225	0.574955	-0.330603	0.263931	-0.438783	0.207118	0.401792
Nlrp1b	1.67353	NA	1.50994	NA	1.61639	NA	1.77999	NA	0.402224
Rnd2	-0.314532	0.823519	-0.215027	0.859225	-0.438895	0.697543	-0.538401	0.688583	0.402656
Selplg	0.502723	0.773695	1.24943	0.119364	1.16133	0.0929182	0.414624	0.830394	0.403087
Heg1	0.504269	0.468155	0.926554	0.0246613	0.602292	0.209474	0.180008	0.899581	0.403519
Runx2	1.02752	NA	1.60993	0.482869	1.44731	0.42573	0.864904	NA	0.403951
Clec4a1	0.622835	0.749054	0.22435	0.91347	1.13305	0.274887	1.53154	0.217895	0.404382
Pirb	0.581924	0.763637	0.344818	0.849631	1.1443	0.234657	1.38141	0.257371	0.404812
Abcc4	-1.00101	0.414346	-1.14055	0.265396	-0.531418	0.78862	-0.391878	0.896472	0.405242
S1pr2	0.147955	0.907387	1.0677	0.0048518	0.524253	0.336155	-0.395496	0.675804	0.405671
Stambpl1	1.55747	NA	1.6914	0.276427	0.848213	0.614615	0.714284	0.789447	0.4061
Npnt	1.35373	NA	3.28872	0.0024466	0.94813	0.633337	-0.986861	0.682355	0.406528
Csf2rb2	0.821594	NA	0.513399	0.858919	1.37802	0.368273	1.68621	0.42551	0.406956
Gm49123	0.719107	NA	4.3155	NA	2.33532	0.589657	-1.26107	NA	0.407382
Fam102b	0.338962	0.773198	0.328391	0.720773	0.57292	0.377002	0.583492	0.54906	0.407808
Gm10309	-0.600556	NA	3.2224	NA	3.67055	0.166119	-0.152407	NA	0.408233
Gm42975	1.17387	NA	2.75289	NA	2.49184	NA	0.912808	NA	0.408657
Thy1	0.241395	0.928581	0.789928	0.552638	1.31895	0.123271	0.770415	0.684753	0.409082
Gsta1	-2.61646	0.217321	-2.50539	0.187018	-2.56153	0.330314	-2.67261	0.442285	0.409506
mt-Ti	0.207996	0.949071	0.145513	0.95131	-1.7577	0.118761	-1.69522	0.293438	0.409929
Sez6	0.982917	NA	3.03058	0.0485611	-0.640823	0.895702	-2.68849	NA	0.410352
Rap1gap2	0.907484	NA	1.30094	0.492955	1.43697	0.307239	1.04352	0.692586	0.410775
Myg1	0.00897438	0.993588	-0.277049	0.685193	-0.692002	0.094571	-0.405979	0.673071	0.411197
Dock9	0.138401	0.900533	0.0920676	0.921976	-0.620954	0.164631	-0.57462	0.411054	0.411618
Clec5a	0.045788	NA	-0.00851837	NA	1.95045	0.444647	2.00476	NA	0.412039
Cfap69	1.3956	NA	3.38746	NA	2.42227	0.30753	0.430412	NA	0.412459
Clec4a2	1.71886	0.131375	1.7295	0.0850269	1.00093	0.391815	0.990281	0.577261	0.412879
Bco1	1.13814	0.365794	0.756281	0.564234	0.808019	0.44059	1.18987	0.328572	0.413298
Lrit1	-0.0183494	0.993588	-0.603347	0.4921	-0.951955	0.14667	-0.366957	0.84691	0.413716
Clca3a1	1.00132	0.385031	1.06071	0.268001	0.847877	0.405591	0.788486	0.626565	0.414133
Elf3	1.69511	0.409106	2.17768	0.131524	1.34193	0.341626	0.859358	0.764484	0.414551
Abhd17a	-0.122511	0.92332	0.15176	0.87082	-0.453871	0.494309	-0.728142	0.25622	0.414969
Hck	1.11366	0.193732	0.659616	0.507794	0.796167	0.311047	1.25021	0.151601	0.415387
Nckap1l	0.940416	0.521287	0.666839	0.641089	1.21284	0.188463	1.48642	0.210912	0.415804
Cpa2	0	NA	0	NA	3.08676	NA	2.99466	NA	0.41622
5033421B08Rik	-0.561289	0.742467	-0.664128	0.603262	-1.10176	0.310236	-0.998918	0.562808	0.416636
Ugt2b35	-0.335522	0.720282	-1.05288	0.00853613	-0.939826	0.0173563	-0.222466	0.880654	0.417051
Dock10	0.774552	0.385031	0.674376	0.423991	0.718583	0.333456	0.818759	0.42035	0.417465
Hells	0.283064	0.907565	-0.611681	0.713931	0.927235	0.406327	1.82198	0.125658	0.417878
Gm2682	0.187275	NA	0.00122589	0.999761	1.26499	0.381611	1.45104	NA	0.418291
Lncbate1	-0.272354	0.85805	-0.0792783	0.955901	-0.792572	0.311047	-0.985648	0.27869	0.418704
Pdgfra	0.129414	0.941846	0.572706	0.453589	0.877642	0.0887639	0.43435	0.727838	0.419116
Was	0.811711	0.689476	0.762093	0.634964	1.10386	0.344359	1.15348	0.502275	0.419528
Cenpi	0.497115	NA	0.025587	NA	1.73395	NA	2.20548	NA	0.419939
Adgre4	0.869643	0.361777	0.548915	0.583616	0.844519	0.240435	1.16525	0.169086	0.42035
Man1c1	0.453439	0.740519	-0.0803227	0.962034	0.723486	0.346365	1.25725	0.129827	0.420761
D830025C05Rik	0.466305	0.876628	0.269645	0.917031	0.413261	0.895449	0.609921	0.856809	0.421171
Gm5970	-0.0388028	0.990468	-0.977852	0.487378	0.904123	0.474998	1.84317	0.147123	0.421581
St6galnac2	0.737738	NA	0.655517	0.849055	1.45454	0.451315	1.53676	NA	0.42199
Med16	0.0190233	0.993588	0.964775	0.200215	0.118041	0.963969	-0.82771	0.470385	0.422398
Tsc22d3	0.579401	0.243098	0.738932	0.0389312	0.449035	0.30545	0.289503	0.742756	0.422806
Gm24336	-0.792524	0.780004	-1.59373	0.328916	-2.32442	0.0885491	-1.52322	0.580284	0.423212
Ifi208	-0.219834	0.93956	-0.0402757	0.98861	1.17733	0.254629	0.997774	0.575904	0.423618
Lpin1	-0.34302	0.83188	1.62942	0.0058271	0.293217	0.8769	-1.67923	0.041419	0.424024
Pdk3	0.0279803	NA	0.333727	0.881449	1.3664	0.197176	1.06065	0.579266	0.424429
Klrk1	0.640541	0.773198	0.492928	0.793636	0.943637	0.419635	1.09125	0.507614	0.424833
Gm37490	1.42289	NA	1.9776	0.17479	1.10628	0.449884	0.551574	0.864884	0.425237
Gm14049	0.381345	NA	0.167551	0.972599	1.27187	0.693403	1.48567	0.718702	0.42564
Rnf150	0.503499	0.735588	0.755413	0.41377	0.713025	0.381309	0.461111	0.775542	0.426042
Maff	-1.41663	0.182061	-1.13217	0.284668	-0.629915	0.751409	-0.914375	0.642277	0.426444
Alms1	-0.524958	NA	-2.31913	0.0823239	0.880265	0.564073	2.67444	0.100154	0.426845
Aim2	0.339538	0.847527	0.128839	0.93766	0.834959	0.290754	1.04566	0.30177	0.427245
Ckb	0.762036	0.339461	0.496009	0.554179	0.505069	0.510736	0.771097	0.352042	0.427646
Gm12195	-0.262008	0.892529	-0.0906027	0.959426	1.11033	0.09868	0.93892	0.414984	0.428047
Csrp1	0.449816	0.835726	0.286892	0.883381	1.07893	0.279861	1.24186	0.359954	0.428448
Dkk3	0.755487	0.575446	0.117976	0.950124	0.61111	0.576951	1.24862	0.229993	0.428848
Pqlc3	0.476544	0.829568	0.21357	0.920885	0.735218	0.609608	0.998192	0.564807	0.429248
Tmem189	0.36821	0.727354	1.30531	0.00147075	0.199842	0.887928	-0.737259	0.296631	0.429647
Ctsj	0.361237	NA	5.91546	NA	2.01778	NA	-3.53644	NA	0.430045
Ust	1.23142	NA	0.618031	0.791226	0.967192	0.510736	1.58059	0.349275	0.430443
Slc38a6	0.173987	0.921695	-0.198944	0.88438	0.329786	0.821466	0.702718	0.564807	0.43084
Cyba	0.836416	0.385031	0.489418	0.655375	0.855032	0.252133	1.20203	0.169086	0.431237
Gm32036	0.547217	NA	1.39406	0.46033	1.54048	0.306163	0.69364	0.840101	0.431632
Mlxipl	-0.106554	0.926173	-1.00045	0.0040586	-0.577758	0.186924	0.316141	0.758503	0.432027
Far1	0.191494	0.903216	0.671265	0.355205	0.859281	0.117923	0.37951	0.789447	0.432421
Ndc80	0.845374	NA	0.585929	0.836446	1.10748	0.516422	1.36692	NA	0.432815
Gm34667	-0.259713	0.83624	-1.20114	0.0148276	-0.801026	0.160663	0.140402	0.95105	0.433209
Jam2	0.262953	0.879307	1.43498	0.01025	0.829928	0.244795	-0.342098	0.851148	0.433602
Gm16174	1.26262	0.278045	2.36845	0.000510886	0.199877	0.942876	-0.905954	0.549392	0.433994
Gm4356	0.439606	0.854892	-0.0099955	0.996829	0.769466	0.615621	1.21907	0.443482	0.434386
Cep85l	0.195594	0.88148	0.743201	0.185222	0.072591	0.968662	-0.475016	0.662234	0.434779
Ccdc88c	0.340012	0.885163	-0.174157	0.933791	0.934757	0.374765	1.44893	0.237027	0.435171
Pcyox1l	0.81479	NA	1.19933	0.423248	1.19604	0.299494	0.811492	0.713671	0.435562
Loxl1	-0.504384	NA	0.377447	0.820652	1.50313	0.055289	0.621301	0.745048	0.435953
Gm36262	-0.00959461	NA	-0.393768	0.91347	1.41732	0.434894	1.80149	NA	0.436343
Ncf2	1.3346	0.159746	0.959488	0.345895	0.676136	0.521769	1.05125	0.352042	0.436733
Tmem250-ps	-0.0325793	0.979709	-0.107816	0.863456	-0.462495	0.137607	-0.387258	0.452127	0.437122
St6galnac4	1.04486	0.385031	1.17135	0.220529	0.767839	0.463708	0.64135	0.713671	0.43751
Ptger4	0.638032	NA	-0.942755	0.685134	0.731151	0.720122	2.31194	0.191744	0.437898
Prdm1	0.303285	0.904996	0.617649	0.681476	1.0701	0.288415	0.755736	0.695561	0.438285
Slc2a4	0.542245	NA	2.64491	NA	-1.73059	0.684819	-3.83326	NA	0.438671
Slc26a10	-0.0245144	NA	1.27883	0.443035	1.78455	0.139358	0.481203	NA	0.439058
Clec7a	0.504339	0.681754	1.01628	0.127945	1.07272	0.0647122	0.560782	0.686628	0.439444
Pmaip1	-0.0613237	NA	-0.154483	0.965172	1.61413	0.277836	1.70729	0.442642	0.43983
Homer2	-0.32595	0.662407	-0.576552	0.185399	-0.612759	0.117923	-0.362157	0.684753	0.440215
Fanca	1.40337	NA	2.27119	NA	2.05369	NA	1.18587	NA	0.4406
9430062P05Rik	-0.311727	0.907387	-0.292411	0.891967	1.04073	0.389089	1.02141	0.59144	0.440984
E030018B13Rik	0.164093	0.983985	3.40558	0.14195	2.78201	0.256003	-0.459473	0.959469	0.441368
Car5a	-0.228105	0.903216	0.536132	0.614573	0.0101073	0.996562	-0.754129	0.577982	0.441752
Ces1f	-0.373708	0.829568	-0.90789	0.323191	-1.20417	0.094571	-0.669991	0.690171	0.442136
Mns1	0.292541	NA	1.57982	NA	2.7047	NA	1.41742	NA	0.442519
Gm12676	0.36124	NA	2.35688	NA	2.9175	NA	0.921855	NA	0.442901
Maf1	-0.0360786	0.980944	-0.397343	0.413736	-0.599739	0.0912187	-0.238474	0.820863	0.443284
Stat4	-1.09894	NA	-0.29366	NA	2.38694	NA	1.58167	NA	0.443666
Myo5a	0.892532	0.692162	1.08922	0.481279	1.14031	0.346026	0.943618	0.657436	0.444048
Adgre1	0.732006	0.326041	0.546245	0.454201	0.741558	0.194792	0.927318	0.194725	0.444429
Ptpn22	0.761251	0.671659	0.917856	0.451804	1.05419	0.271298	0.897588	0.580284	0.44481
Ttc39a	0.491763	0.900533	2.69244	0.0288391	1.72451	0.234297	-0.476171	0.903852	0.445191
4933417C20Rik	0.262743	NA	-1.00651	NA	1.41462	0.562558	2.68388	NA	0.445571
Ipmk	-0.108107	0.888175	-0.390424	0.270639	-0.506341	0.072268	-0.224023	0.770552	0.44595
Saa4	1.1477	0.0949627	1.12332	0.0816519	0.360754	0.808197	0.385133	0.829766	0.446329
Aspa	-0.724547	0.29944	-0.994252	0.04815	-0.423835	0.642512	-0.15413	0.941488	0.446707
Tiam2	-0.0373127	0.986296	-1.02781	0.144225	-1.009	0.117923	-0.0185065	0.995951	0.447084
Gm50012	0.424436	NA	-0.672868	NA	1.72012	NA	2.81743	NA	0.447461
Gm42576	0.288933	0.87998	0.496305	0.676995	0.699137	0.496499	0.491765	0.79223	0.447838
Ccdc88b	1.3128	NA	0.696354	0.772839	0.972464	0.545761	1.58891	0.388744	0.448215
Trim34a	-0.327898	0.907387	-0.715234	0.69333	1.28259	0.247221	1.66993	0.257371	0.448593
Gm9530	1.09426	NA	2.05025	0.465111	1.85838	0.406998	0.902379	NA	0.448969
Lamb3	-0.124463	NA	1.72697	0.0911994	1.00328	0.523934	-0.848158	0.685323	0.449346
Gm42830	-0.0195967	NA	-1.41729	NA	1.54756	NA	2.94525	NA	0.449722
Ifitm6	1.35962	0.581834	1.18224	0.571542	1.4468	0.331561	1.62418	0.442285	0.450098
Acot3	-1.9677	0.03164	-0.849653	0.52721	-0.835077	0.621628	-1.95312	0.119614	0.450473
Il1r2	0.36124	NA	4.37001	NA	3.46392	NA	-0.54485	NA	0.450848
Slc9a5	0.0834565	NA	-1.0605	NA	1.7466	NA	2.89056	NA	0.451223
Spred3	-0.910695	NA	-1.02168	NA	2.2928	NA	2.40378	NA	0.451596
Gm16348	2.40933	0.00301682	1.98746	0.0235782	-0.37332	0.870132	0.0485447	0.989516	0.45197
Mtr	0.148291	0.849631	0.140165	0.821418	0.426349	0.179224	0.434476	0.352461	0.452343
Klc4	-0.0885969	0.944758	-0.0269979	0.979636	-0.466897	0.389089	-0.528496	0.459618	0.452716
Gm45483	1.64191	NA	1.01609	NA	1.40365	NA	2.02947	NA	0.453088
Gm16045	1.04602	0.673483	0.880129	0.663734	1.21107	0.425775	1.37696	0.516216	0.45346
Mgst3	-0.449104	0.788097	0.483225	0.68631	-0.674479	0.586965	-1.60681	0.0863731	0.453831
Akr1b10	0.705885	0.673555	0.24743	0.894884	0.773753	0.49424	1.23221	0.306893	0.454202
Gm43071	0.630534	0.727354	0.797558	0.517842	0.757219	0.520958	0.590195	0.771863	0.454573
Myo1g	0.594984	NA	0.976546	0.580129	1.35012	0.275267	0.968554	0.684753	0.454943
Cyp2c69	-0.190577	NA	-3.19553	NA	-3.94334	0.104781	-0.938382	NA	0.455313
Atp13a1	-0.151921	0.897059	-0.338112	0.619064	-0.618302	0.20908	-0.43211	0.658471	0.455683
Gltp	0.822461	0.317049	0.681501	0.368528	0.562234	0.466164	0.703194	0.4669	0.456051
Crybb3	4.31138	0.0388144	4.85828	0.00335131	0.692399	0.853893	0.145502	0.981942	0.45642
A130048G24Rik	-0.216766	NA	-0.218737	0.92692	1.25509	0.250045	1.25706	0.457027	0.456787
Unc93b1	0.307319	0.752488	0.197003	0.826241	0.557755	0.307239	0.66807	0.334705	0.457154
Gm19951	-0.660717	NA	1.69976	NA	3.24815	NA	0.887674	NA	0.45752
Ubqln4	-0.16211	0.876736	-0.399364	0.481279	-0.578862	0.201475	-0.341608	0.732619	0.457887
Atad3a	-0.479564	0.274206	-0.481402	0.193404	-0.298933	0.570623	-0.297095	0.695561	0.458254
Nfkbid	0.223765	NA	0.0817199	0.986814	1.46106	0.451545	1.60311	NA	0.45862
Sp140	0.0366228	0.989385	-0.293006	0.843591	0.827966	0.290703	1.15759	0.232797	0.458986
Gm45941	-0.612288	NA	-0.646699	0.814458	-1.98656	0.360206	-1.95214	0.526714	0.459351
Oasl1	-0.410267	0.782496	0.139022	0.924138	1.07971	0.0799938	0.530422	0.726144	0.459716
Fhod1	0.181689	0.890001	-0.649701	0.341023	0.489479	0.447563	1.32087	0.0388144	0.46008
Dapp1	0.87105	0.583935	-0.0281203	0.992551	0.637159	0.641456	1.53633	0.20323	0.460444
Ifi27l2a	0.174821	0.945397	0.793531	0.479267	1.37698	0.0639274	0.758271	0.652433	0.460807
Slc7a1	0.0641828	0.983985	0.246701	0.887882	0.789176	0.44668	0.606658	0.742753	0.46117
Mmp27	0.739029	NA	0.553697	0.821384	0.957929	0.60831	1.14326	0.641262	0.461532
Gm12020	0.326702	NA	1.75473	0.378474	1.84906	0.259536	0.421035	NA	0.461894
Tle1	-0.121448	0.868783	-0.359226	0.308974	-0.472005	0.0901759	-0.234227	0.733283	0.462256
Pld4	0.600271	0.652992	-0.0108571	0.995775	0.801478	0.315714	1.41261	0.102155	0.462618
Col5a2	1.11105	0.365794	1.6052	0.0420387	0.776733	0.453639	0.282587	0.91438	0.462979
Gm15823	0.713711	NA	3.4799	NA	2.50081	NA	-0.265385	NA	0.46334
Mrpl38	-0.122737	0.928664	0.582742	0.342305	-0.218398	0.868607	-0.923878	0.147123	0.463701
Cotl1	0.26651	0.781318	0.069347	0.942758	0.560844	0.239481	0.758007	0.177622	0.464062
Bin2	1.08702	0.435676	-0.0192118	0.994217	1.11833	0.300638	2.22456	0.0536609	0.464422
Clec4d	1.77317	NA	2.61567	0.309154	1.69559	0.477929	0.853085	NA	0.464782
Lyst	-0.0839351	0.947598	0.0403046	0.967738	0.34882	0.593799	0.224581	0.851715	0.465141
Gm37519	0.698867	0.752488	0.386968	0.859838	0.800336	0.619581	1.11224	0.560171	0.465501
Hap1	0.578104	NA	-0.204253	0.941806	0.945823	0.527275	1.72818	0.294944	0.46586
Cbr3	-1.27378	0.565926	-1.19424	0.527658	-0.190036	0.969628	-0.269571	0.963968	0.466219
Rhou	-0.0907261	0.93235	0.119306	0.87865	-0.270503	0.710603	-0.480535	0.442642	0.466578
Relb	1.15608	0.339461	1.87513	0.00781102	0.65644	0.561866	-0.0626125	0.982424	0.466936
Rgs8	-1.50361	NA	2.79656	NA	0.452089	NA	-3.84808	NA	0.467294
Zfp141	0.326807	0.727354	-0.883666	0.0980199	-0.715639	0.126798	0.494835	0.66747	0.46765
Gng2	0.221085	0.948403	0.573243	0.760088	1.2159	0.306163	0.863741	0.69882	0.468007
Il7r	0.477253	0.773407	-0.0232169	0.992478	0.650889	0.509953	1.15136	0.263284	0.468363
Ranbp3l	-0.193024	NA	-1.42745	0.49478	-2.19769	0.257377	-0.963264	NA	0.468719
Tlr12	0.0195491	0.993588	1.30076	0.0626349	1.30712	0.0434032	0.0259154	0.994351	0.469074
Lmo2	0.508987	0.662407	0.773758	0.271677	0.759254	0.21188	0.494483	0.694911	0.469429
Por	-0.712764	0.426808	-0.235992	0.849255	-0.908782	0.157974	-1.38555	0.075188	0.469783
C1qc	0.528038	0.604618	0.336671	0.733964	0.780727	0.205699	0.972093	0.20323	0.470137
I830077J02Rik	0.0868894	NA	-0.396429	0.87525	1.09848	0.405591	1.5818	0.362836	0.47049
Unc13b	0.11334	0.944342	-0.742626	0.262751	-0.854584	0.117923	0.00138175	0.999694	0.470844
Tcof1	0.711862	0.366658	0.281522	0.785875	0.517125	0.487864	0.947466	0.186829	0.471196
Cldn15	2.08391	NA	3.52384	NA	1.6044	0.590749	0.164472	NA	0.471549
Acsm5	-0.420918	0.521287	-0.639556	0.147948	-0.525492	0.268189	-0.306855	0.770675	0.4719
Ankrd10	0.347511	0.692162	0.292302	0.692135	0.453219	0.425775	0.508428	0.521804	0.472252
Creb5	0.741657	NA	1.46647	0.292444	1.36064	0.248408	0.635823	0.824212	0.472603
Zfp90	0.449132	0.823616	0.246826	0.892249	0.875978	0.362132	1.07828	0.406066	0.472956
B430203G13Rik	0.799319	NA	0.0536971	0.988774	-2.04682	0.217377	-1.3012	NA	0.473308
D930030I03Rik	-0.61432	NA	1.12648	0.54258	-1.38926	0.720122	-3.13006	NA	0.47366
Sash3	0.819542	NA	0.0873606	0.974432	0.763688	0.586717	1.49587	0.293878	0.474011
Evi2a	0.800489	0.662407	0.740083	0.603262	0.945235	0.371467	1.00564	0.516216	0.474362
Actn1	0.184694	0.842706	-0.114415	0.890798	0.424077	0.39106	0.723186	0.14847	0.474712
Cyp17a1	0.868397	0.593442	2.98868	1.60812e-05	1.62813	0.04934	-0.492152	0.855138	0.475061
Sirpa	0.861332	0.278045	0.632078	0.431206	0.736993	0.275267	0.966247	0.232797	0.47541
Lrit2	-0.226212	0.900533	-0.848521	0.345861	-0.923744	0.272164	-0.301434	0.902693	0.475759
Tcim	-0.0773994	0.969238	1.1051	0.0389127	0.701794	0.302954	-0.480703	0.703235	0.476107
Fbxo17	0.433724	NA	-1.63687	0.499586	-2.53039	0.186215	-0.459802	NA	0.476455
Gm26448	-1.78402	0.378364	-0.735295	0.770456	-1.0545	0.743933	-2.10323	0.377132	0.476802
Wfikkn1	0.818898	NA	0.611149	0.7695	0.78431	0.652491	0.992059	0.654338	0.47715
Hilpda	0.178636	0.899869	1.02937	0.0302141	0.75581	0.145983	-0.0949256	0.965391	0.477497
Tube1	0.0880319	0.980256	-0.589841	0.686582	-1.4369	0.147537	-0.759029	0.757224	0.477843
Dram1	1.45302	NA	0.239124	0.945991	1.18869	0.523958	2.40258	0.20323	0.478188
Pan3	0.163341	0.897884	-0.220789	0.808775	0.202066	0.876341	0.586196	0.486385	0.478534
Gstt3	-1.05082	0.324018	-1.46056	0.0471	-1.08492	0.188463	-0.675178	0.698348	0.478879
6720489N17Rik	0.523277	NA	-1.30436	0.727811	1.15436	0.659838	2.982	NA	0.479223
Igdcc4	1.16803	NA	3.78856	NA	3.60497	NA	0.984445	NA	0.479567
Gm5340	1.1692	NA	0	NA	2.06735	NA	3.19546	NA	0.47991
Spon1	0.930728	0.661229	1.28256	0.327623	0.963337	0.480329	0.611506	0.820872	0.480254
Hsd3b2	-0.294251	0.909818	-1.40371	0.212184	-0.929306	0.527275	0.18015	0.968893	0.480597
Necap2	0.184274	0.89077	0.295449	0.736064	0.642194	0.218178	0.531019	0.562808	0.480939
Fermt3	0.983382	0.583013	0.834491	0.589062	0.844634	0.503269	0.993524	0.566142	0.481281
Slc25a4	0.38995	0.692162	0.631889	0.297121	0.68099	0.180473	0.439051	0.683181	0.481623
Irf7	0.234538	0.917236	0.284129	0.86601	1.02601	0.277773	0.976416	0.498081	0.481963
Hoxb4	0.541195	0.821882	0.86227	0.542291	1.30318	0.188463	0.982105	0.591614	0.482304
Fmo4	-0.851618	0.0949627	-1.01834	0.0270569	-0.0848061	0.964825	0.0819111	0.973807	0.482645
Dlg4	0.239212	NA	0.0727164	0.978067	0.932756	0.432524	1.09925	0.522855	0.482984
Gm45534	0.157255	NA	-0.208581	NA	1.48572	NA	1.85156	NA	0.483324
Plpbp	-0.10151	0.897984	-0.239643	0.598821	-0.372054	0.299635	-0.233921	0.752191	0.483663
Slc16a3	0.963291	NA	0.622922	0.850675	1.18993	0.549405	1.5303	NA	0.484001
Kif5a	-1.4026	NA	2.23304	NA	2.47685	0.329507	-1.15879	NA	0.48434
Map1lc3a	-0.323833	0.727354	-0.0667127	0.947511	-0.513039	0.374091	-0.770159	0.207118	0.484678
Plekhg6	-0.736051	0.377278	-0.528115	0.532957	-0.544018	0.594287	-0.751954	0.490625	0.485015
Zeb2os	0.459631	0.835381	0.0549855	0.984355	0.87056	0.435682	1.27521	0.352042	0.485352
Prkcq	0.128664	NA	0.77311	0.585312	1.18013	0.228274	0.535683	0.8218	0.485689
Il2ra	0.452502	NA	0.555169	0.878771	1.42386	0.497079	1.32119	NA	0.486025
Tarsl2	-0.172932	0.870081	-0.182161	0.818131	-0.509942	0.317003	-0.500713	0.514955	0.48636
Gimd1	0.526155	0.667275	1.33546	0.0137704	0.999672	0.0755449	0.19037	0.930232	0.486695
Lrr1	-0.188357	NA	1.09734	NA	2.53553	NA	1.24984	NA	0.48703
Rpp40	-0.331608	0.876398	-0.896578	0.406789	-1.15908	0.198852	-0.594109	0.783542	0.487364
Gm17705	1.62199	NA	-0.199363	NA	1.02852	NA	2.84987	NA	0.487697
Gm7609	-0.931698	NA	0.329562	0.894419	2.04833	0.0687518	0.787069	0.77283	0.488031
Dera	-0.249771	0.521287	-0.370773	0.166301	-0.372716	0.132838	-0.251714	0.621908	0.488363
Mxi1	-0.256528	0.71604	-0.182876	0.770434	-0.385646	0.405135	-0.459299	0.437194	0.488696
Cacna1f	1.52457	NA	2.94428	NA	2.12938	NA	0.709668	NA	0.489028
Ccr2	1.35107	0.319572	0.752447	0.616327	1.20932	0.263723	1.80794	0.142761	0.48936
Ppp1r12b	-0.0501633	0.969238	-0.194772	0.779551	0.514438	0.16213	0.659047	0.169086	0.489692
Gm47806	0.798347	NA	-0.335506	NA	1.3825	NA	2.51635	NA	0.490023
Vamp8	-0.0161824	0.989385	0.0831513	0.910791	-0.43825	0.248408	-0.537583	0.250156	0.490354
Lgals3bp	0.0678838	0.966524	0.380132	0.589075	0.846496	0.0445482	0.534248	0.534528	0.490685
Ppp1r3b	0.299653	0.782373	1.01197	0.0212549	0.877418	0.0446258	0.165098	0.923766	0.491015
Scara5	3.40105	0.0157059	4.10018	0.00100325	0.243032	0.964825	-0.456099	0.933128	0.491346
Iqgap1	0.56279	0.550662	0.674835	0.33719	0.825101	0.148551	0.713056	0.442642	0.491676
Slc22a27	0.820056	0.783616	3.21548	0.00222715	1.60808	0.244795	-0.787339	0.801712	0.492005
Pth1r	0.278754	0.869175	0.0709917	0.96584	0.438318	0.73682	0.64608	0.632429	0.492334
Ints6l	0.482477	0.772261	-0.0213591	0.992941	0.429214	0.794707	0.93305	0.473123	0.492663
Gm37524	0.641478	NA	0.414363	0.878932	0.831157	0.692387	1.05827	0.690171	0.492991
Traf3ip3	1.11695	NA	0.119576	0.977121	0.858919	0.719239	1.85629	NA	0.493319
Abhd6	-0.53343	0.288212	-0.487614	0.278996	-0.386954	0.469525	-0.432771	0.548746	0.493646
Gm47727	1.62043	NA	-0.439804	NA	1.47935	NA	3.53958	NA	0.493973
4833411C07Rik	0.126845	0.928581	-1.0295	0.0471	-0.642276	0.288415	0.514068	0.666509	0.494299
AB124611	0.986062	0.441205	0.762605	0.54258	0.857385	0.397551	1.08084	0.40998	0.494624
Plaat3	-0.0548131	0.983985	-0.135272	0.93423	0.965661	0.240435	1.04612	0.352042	0.494949
Napsa	1.15693	NA	0.538943	0.849149	0.939792	0.603483	1.55778	0.442642	0.495274
Foxq1	-0.326254	0.863516	-1.90255	0.00253223	-1.12368	0.145119	0.452616	0.830467	0.495599
Zfp771	0.159038	0.876417	-0.138337	0.86601	-0.610585	0.126674	-0.31321	0.747666	0.495923
Tlr4	1.28494	0.365794	1.08304	0.39644	0.750837	0.548005	0.95274	0.553515	0.496247
Srgap2	0.0518044	0.969259	0.0212874	0.984723	0.510066	0.233328	0.540583	0.371535	0.49657
Hmgb1-ps6	1.05777	NA	1.11913	NA	2.01512	NA	1.95376	NA	0.496894
Plgrkt	0.0312714	0.989743	-0.276594	0.839327	0.797197	0.306163	1.10506	0.232797	0.497217
Tcf24	0.814093	NA	-3.66509	0.306337	-4.37201	0.129117	0.107173	0.99486	0.49754
Rdm1	-0.307352	0.840495	-0.533597	0.591069	-0.74665	0.401399	-0.520404	0.764217	0.497863
Gm49188	-0.175796	0.926173	-0.959431	0.260484	-0.974429	0.225912	-0.190794	0.950798	0.498185
Gm12718	-0.914194	NA	-0.445166	0.844542	-1.22964	0.561028	-1.69867	0.433609	0.498506
4930513N20Rik	1.07959	NA	3.66822	0.0198061	0.428694	0.940504	-2.15993	0.411054	0.498828
Gm23362	-0.531856	NA	3.81145	NA	0.452089	NA	-3.89122	NA	0.499149
Gm43311	-0.330531	NA	-1.09697	0.378474	-1.13473	0.378433	-0.368293	0.923604	0.499469
Ulbp1	0.749632	NA	0.441098	0.850675	0.869661	0.544207	1.1782	0.527776	0.499789
Pard3b	-0.23139	0.829568	-0.63793	0.242347	-0.463417	0.486819	-0.0568764	0.980901	0.500109
Gm16551	0.250724	0.89481	-1.56713	0.0455261	-0.650122	0.554408	1.16774	0.352042	0.500428
Fam49b	0.499145	0.55699	0.374231	0.633854	0.585011	0.325503	0.709925	0.351485	0.500747
Dbnl	0.0144989	0.990468	-0.0230727	0.979349	0.490834	0.178628	0.528406	0.291263	0.501065
Gm38384	0.330734	NA	-0.0670112	0.987662	1.0956	0.587265	1.49334	NA	0.501383
Smim3	1.12788	NA	2.22042	0.0433275	1.26092	0.277023	0.16838	0.969083	0.501701
Gm22673	1.02069	0.741123	2.29801	0.147285	-1.81546	0.336748	-3.09278	0.102155	0.502018
Slamf1	-0.188357	NA	-0.19936	NA	2.68553	NA	2.69653	NA	0.502335
Adssl1	-0.210318	0.864437	-0.814846	0.130574	-0.618367	0.300607	-0.0138381	0.996141	0.502652
A730036I17Rik	-1.45878	NA	2.67511	NA	2.67034	0.330882	-1.46355	NA	0.502968
Gm37419	-0.0348181	0.990437	-1.03666	0.384015	-1.27977	0.209222	-0.277927	0.945342	0.503284
Ch25h	1.88209	NA	2.10892	NA	1.69062	NA	1.46379	NA	0.5036
Ifi207	0.850138	0.385031	1.28644	0.0490786	0.979446	0.152994	0.543146	0.727299	0.503915
Cuta	-0.115547	0.888175	-0.0924268	0.89001	-0.211679	0.745639	-0.234799	0.770675	0.504229
Stk4	-0.0370364	0.983587	0.0419233	0.968682	0.579718	0.202639	0.500758	0.506364	0.504544
Hmgb1-ps8	1.17662	NA	0.16872	0.968955	1.36535	0.523873	2.37325	0.311056	0.504857
Gpat4	-0.118233	0.910496	-0.22829	0.740766	-0.619765	0.117923	-0.509708	0.442642	0.505171
C030005K06Rik	1.05397	NA	-0.642683	0.902396	1.34768	0.6571	3.04434	NA	0.505484
Il12b	-0.600555	NA	-0.199363	NA	3.02022	NA	2.61902	NA	0.505797
Tnfaip8	0.708116	0.593442	0.348609	0.809264	0.787151	0.385129	1.14666	0.261514	0.506109
Vnn3	-0.177673	0.923183	1.04232	0.131763	1.09956	0.0746216	-0.120431	0.967651	0.506421
Gm49208	0.537931	NA	0.542181	NA	1.4989	NA	1.49465	NA	0.506733
Gm23502	0.635763	NA	2.58786	0.106837	0.567274	0.896179	-1.38483	0.662282	0.507045
Casp4	0.95643	0.572876	1.13868	0.357874	1.04028	0.359338	0.858036	0.66747	0.507356
A530030E21Rik	2.12619	NA	0	NA	1.29496	NA	3.38006	NA	0.507667
Palb2	0.287096	NA	-0.531255	0.861643	1.07409	0.53185	1.89244	NA	0.507978
Hnmt	-0.152544	0.925922	-0.0192968	0.990656	-0.70096	0.314151	-0.834208	0.348372	0.508288
Arhgap15	0.444937	0.827306	-0.118717	0.952006	0.77898	0.497947	1.34263	0.248352	0.508598
Lcp1	-0.0530698	0.959178	-0.60712	0.0543242	0.0760907	0.945239	0.630141	0.126804	0.508908
Gm3289	-0.133597	NA	1.38466	0.461728	1.89717	0.194792	0.37891	NA	0.509217
Gm38301	0.292541	NA	0.281536	NA	2.57323	NA	2.58424	NA	0.509526
Raet1e	-0.357685	0.799126	-0.308099	0.786959	-0.732265	0.381611	-0.78185	0.498081	0.509835
Ap1g2	0.261992	0.871421	0.232222	0.854943	-0.785635	0.319504	-0.755865	0.525382	0.510143
Cenph	0.372723	NA	1.10187	0.60964	1.48824	0.313091	0.759097	NA	0.510451
Fabp7	1.02283	0.375814	1.18388	0.184014	0.869509	0.342559	0.708466	0.662666	0.510758
Klhdc8b	0.430432	0.854089	-0.111343	0.962979	0.593645	0.754678	1.13542	0.495284	0.511066
Selenbp2	0.53078	0.897884	-3.71177	0.00632231	-1.71871	0.394664	2.52384	0.254035	0.511372
Keg1	-0.27223	0.897317	-2.11172	0.00136514	-1.35225	0.0711233	0.48724	0.828615	0.511679
Gm19325	2.22125	NA	0.959782	NA	1.15427	NA	2.41574	NA	0.511985
Cd300e	1.15306	0.482874	0.763672	0.654291	0.866415	0.57896	1.2558	0.467597	0.512291
Lpxn	0.509411	0.80565	0.358615	0.843364	1.00227	0.317003	1.15307	0.40998	0.512597
Zfp358	-0.538595	0.469983	-1.02356	0.0420387	-0.593276	0.39106	-0.108307	0.965384	0.512902
Prg2	0.361239	NA	0	NA	2.63705	NA	2.95717	NA	0.513207
Mettl15	0.234935	0.849631	0.285711	0.746343	-0.758751	0.179224	-0.809528	0.277332	0.513512
Vegfd	0.199996	0.937681	-0.800632	0.571542	-1.54991	0.108849	-0.549287	0.862039	0.513817
Camta2	-0.0402411	0.982038	0.102909	0.913976	0.407638	0.514522	0.264488	0.825796	0.514122
Nebl	-0.641434	0.692162	-1.10126	0.307966	-1.12506	0.337361	-0.665235	0.795066	0.514425
D630033O11Rik	-0.385335	0.834249	-0.956957	0.371703	-1.15648	0.247389	-0.584861	0.814684	0.514729
Lonrf1	-0.0775738	0.955397	-0.118758	0.902396	-0.593557	0.250045	-0.552373	0.492014	0.515032
Fbln1	0.729305	NA	0.935622	0.765686	1.46868	0.477918	1.26236	NA	0.515335
Washc1	-0.317853	0.679049	-0.499472	0.314852	-0.439768	0.420398	-0.25815	0.825859	0.515637
Bcl2l14	-0.26302	NA	1.36655	0.459434	2.01052	0.151737	0.380954	NA	0.515938
E030026E10Rik	0.274078	NA	-0.257121	0.946379	1.24868	0.560232	1.77988	NA	0.51624
Lurap1	-0.470244	NA	-1.23897	0.726956	1.8035	0.406998	2.57223	NA	0.51654
Faf1	-0.254007	0.751626	-0.343299	0.537581	-0.32703	0.612543	-0.237738	0.828708	0.516841
Miox	2.08167	NA	0.281537	NA	1.13446	NA	2.93459	NA	0.51714
Smc1b	0.205557	NA	-0.25756	0.914248	0.976565	0.428482	1.43968	0.352042	0.51744
F2r	0.172904	0.944342	-0.506349	0.707617	-0.729011	0.561866	-0.0497582	0.988387	0.517739
Il18r1	3.81998	NA	2.85115	0.34772	1.07346	0.793465	2.04229	NA	0.518038
Vav3	0.0340057	0.989385	0.345139	0.781351	0.728227	0.381172	0.417093	0.815081	0.518337
Zbtb10	-0.221761	0.828509	0.00307833	0.997571	-0.463718	0.454205	-0.688558	0.270344	0.518636
Tmsb10	0.905747	0.602574	0.926724	0.48711	0.817245	0.531259	0.796268	0.690171	0.518934
Rbl1	0.650893	0.735762	0.604661	0.687412	0.8692	0.423839	0.915432	0.573322	0.519232
P2ry12	0.450582	0.835381	0.208057	0.920885	0.887249	0.432524	1.12977	0.442285	0.519529
Tpd52	0.216901	0.863749	0.731955	0.178604	0.806001	0.0799938	0.290947	0.828708	0.519826
Emp3	-0.0751439	0.973026	0.165123	0.900857	0.900857	0.123635	0.660591	0.549392	0.520123
Gm10138	0.325252	0.871058	1.60254	0.0107382	0.853033	0.311047	-0.424252	0.818116	0.520419
Prr36	-0.348677	NA	-0.868559	0.741754	-2.0612	0.4261	-1.54132	NA	0.520715
Srrm4	0.67626	0.752427	2.22459	0.0059396	0.903581	0.49381	-0.644751	0.771334	0.52101
Ubn2	0.316207	0.74109	0.10109	0.922309	0.280736	0.782717	0.495854	0.580779	0.521305
Stk10	0.47966	0.783228	0.668589	0.554179	0.965313	0.240893	0.776384	0.593624	0.5216
Gm44684	0.598959	NA	-0.498051	NA	1.12399	0.680172	2.221	NA	0.521894
Apcs	2.36086	0.227759	3.81301	0.00280569	1.03937	0.739247	-0.412782	0.946597	0.522188
Ncaph	-0.432117	NA	0.50512	0.879622	1.87973	0.308496	0.942491	NA	0.522482
Olfr1033	1.43532	0.237647	1.77851	0.0428738	0.473678	0.821378	0.130491	0.976268	0.522775
Gm4013	0.991702	0.55699	1.67477	0.0805032	-1.39335	0.225912	-2.07642	0.0920595	0.523069
Ptgs1	0.561909	0.468155	0.660393	0.27438	0.595444	0.315074	0.49696	0.628593	0.523361
Lyn	0.276282	0.580875	0.0511797	0.937374	0.332501	0.335239	0.557603	0.123932	0.523654
Gpr141	1.35764	0.732204	1.6856	0.533261	2.13425	0.290703	1.80629	0.595185	0.523946
Inpp5d	0.617506	0.643432	0.347846	0.79088	0.639217	0.51092	0.908878	0.420182	0.524237
Albfm1	-0.140866	0.933935	-1.16903	0.0486342	-0.910561	0.144958	0.117599	0.967223	0.524529
Nnmt	0.963495	0.259499	1.45832	0.00925653	-0.085617	0.970737	-0.580446	0.686544	0.52482
Trim30d	0.468826	0.720012	0.652131	0.447868	0.868475	0.203927	0.68517	0.573322	0.52511
Mmp25	0.29254	NA	1.64765	NA	2.59781	NA	1.2427	NA	0.5254
Gm43629	0.773438	NA	0	NA	2.10801	NA	2.84035	NA	0.52569
Gm15523	-0.119657	NA	-0.439798	NA	2.54795	NA	2.86809	NA	0.52598
4633401B06Rik	-0.287073	0.879609	-0.707548	0.494724	-0.608894	0.633337	-0.188419	0.95105	0.526269
Krt80	2.54939	NA	2.01619	0.505355	1.09931	0.717493	1.63252	NA	0.526559
Clec2i	1.35868	NA	1.24515	0.652821	1.20523	0.607846	1.31876	NA	0.526848
Tst	0.0618185	0.979709	0.633049	0.390775	-0.62872	0.413393	-1.19995	0.0972501	0.527137
Retsat	-0.761252	0.190013	-0.687138	0.205312	-0.623691	0.255407	-0.697805	0.342171	0.527426
Phpt1	-0.335664	0.70147	-0.00741968	0.994856	-0.239811	0.823699	-0.568055	0.448214	0.527715
Stk17b	0.709607	0.276607	0.88049	0.0610743	0.383981	0.619581	0.213098	0.89026	0.528003
Cyp2d37-ps	-0.0211531	0.993588	-0.598409	0.566502	0.46715	0.744631	1.04441	0.315986	0.52829
Cxcr4	1.38476	NA	1.4819	0.603262	1.31088	0.60831	1.21373	NA	0.528578
Smc2	0.245768	0.841619	0.597868	0.352658	0.735432	0.151737	0.383332	0.752191	0.528865
Gpc3	-0.0279847	NA	-0.199235	0.945245	1.15309	0.468829	1.32434	0.565021	0.529151
Npdc1	0.277418	0.897917	0.507228	0.705872	0.886941	0.336049	0.657132	0.69894	0.529437
Tnfrsf11a	0.567902	0.792832	0.760001	0.589075	0.894936	0.425775	0.702837	0.726144	0.529723
Ikzf2	0.96616	0.521287	1.36307	0.171779	0.952137	0.350502	0.555223	0.796526	0.530008
Runx3	0.702084	0.798415	1.11025	0.491945	1.27351	0.320405	0.865343	0.729548	0.530293
4732463B04Rik	-1.41329	0.0472098	-1.05044	0.181642	-0.177082	0.944889	-0.539929	0.77283	0.530577
Gm48795	-0.43329	0.828623	-0.398209	0.801653	-1.13223	0.250045	-1.16731	0.40998	0.530862
Gprc5b	-0.677605	NA	2.0107	0.237178	-0.397392	0.949735	-3.0857	0.123694	0.531146
Ugt2a3	-0.408561	0.658809	-0.822612	0.0864085	-0.882466	0.0411277	-0.468416	0.639194	0.53143
Kctd12	0.366597	0.674972	0.347805	0.611126	0.513746	0.337361	0.532538	0.494073	0.531713
Spaar	-0.287492	NA	-0.0363808	NA	1.89081	0.486768	1.6397	NA	0.531996
Mpped2	0.740766	NA	2.28127	0.0571668	1.28184	0.39235	-0.258664	0.953938	0.532279
Clec4f	0.408987	0.534978	0.0977103	0.912478	0.452815	0.364164	0.764091	0.133847	0.532561
Cav1	-0.413828	0.827797	-1.5578	0.0616725	-0.834615	0.476707	0.309358	0.920597	0.532843
Gm26740	1.20873	0.410136	0.374947	0.86217	0.757789	0.63139	1.59157	0.240145	0.533125
Gm37204	0.540529	0.772261	-0.0450426	0.985448	0.705735	0.592186	1.29131	0.286074	0.533406
Klrd1	0.891117	NA	0.481404	0.834799	0.791352	0.611445	1.20106	0.516216	0.533688
Alox12	0.832162	0.641456	-0.959484	0.563647	0.603188	0.717493	2.39483	0.0722471	0.533969
Tmem87b	0.201907	0.907565	1.31945	0.0282322	0.0658451	0.980259	-1.0517	0.243281	0.53425
Ednrb	0.0897293	0.970169	1.17344	0.0887411	0.792413	0.347046	-0.291297	0.897342	0.53453
Corin	0.0903245	NA	2.69566	NA	0.633706	0.915653	-1.97163	NA	0.534811
1700018L02Rik	-0.0157509	0.993588	-1.13356	0.210913	-0.773299	0.466429	0.344514	0.897342	0.535091
Plekhm3	0.402942	0.777832	0.385164	0.730134	0.445731	0.693403	0.463509	0.764467	0.535371
Efna5	-0.210972	0.874954	-0.0935524	0.934131	0.232733	0.85927	0.115313	0.958413	0.535651
Zfp423	-0.51576	NA	2.08007	0.242436	1.84611	0.378433	-0.749719	NA	0.535931
Gimap4	0.290908	0.801272	0.310024	0.720101	0.51145	0.435368	0.492333	0.630198	0.536211
Acacb	-0.398005	0.85177	-0.606721	0.663223	-1.43622	0.092358	-1.22751	0.377248	0.53649
Kcnj10	0.0344215	0.993186	0.0582055	0.984842	1.25047	0.298895	1.22669	0.510529	0.536769
Adgrl3	1.56264	NA	1.71412	NA	1.58091	NA	1.42943	NA	0.537049
P4ha1	0.746657	0.324018	0.639501	0.35728	0.499306	0.492942	0.606461	0.516459	0.537327
Limk1	0.0375294	0.988878	0.622054	0.524013	0.969837	0.146234	0.385312	0.82718	0.537606
B430306N03Rik	0.273548	0.897317	0.500912	0.69375	0.946713	0.263723	0.719349	0.646559	0.537884
Mustn1	0.761329	0.414346	0.783069	0.325434	0.678573	0.374091	0.656833	0.577261	0.538162
Tbc1d9b	-0.106566	0.883313	-0.355036	0.310955	-0.449077	0.11242	-0.200608	0.789447	0.538439
Ifng	-1.01275	NA	-0.920695	NA	2.93127	NA	2.83922	NA	0.538716
Upp2	-1.37169	0.180126	-1.87181	0.0122992	-1.44425	0.0711233	-0.944131	0.560446	0.538993
Basp1	0.956349	0.333413	0.980249	0.224646	0.744937	0.387526	0.721036	0.585533	0.53927
Vcan	2.65225	NA	2.1285	0.479267	1.89346	0.410893	2.41722	0.422692	0.539546
Vdac1	-0.231174	0.671659	-0.403159	0.200501	-0.480026	0.0687518	-0.308042	0.57002	0.539822
Tnfsf10	-0.10373	0.969238	-0.816474	0.46788	0.914829	0.311047	1.62757	0.113581	0.540097
Naip6	1.39191	NA	1.21241	0.456785	0.877957	0.580848	1.05746	0.618561	0.540373
Mettl26	-0.230011	0.849631	-0.361896	0.64442	-0.503773	0.474034	-0.371888	0.770055	0.540648
Sema6b	0.645508	0.748515	1.79433	0.0375438	-0.500978	0.824269	-1.6498	0.162493	0.540922
Ccl24	0.638254	0.730466	0.0206551	0.993874	0.722025	0.59543	1.33962	0.294944	0.541197
Zfp991	0.0487646	NA	-0.0879815	0.979727	1.53701	0.30753	1.67375	0.442285	0.541471
Apaf1	0.413114	0.799924	0.271318	0.852818	0.80928	0.333733	0.951076	0.400363	0.541744
Dhrs3	-0.00828476	0.993588	-0.789864	0.026074	-0.36198	0.526373	0.419599	0.576258	0.542017
Ehbp1l1	0.060159	0.969513	0.0476621	0.967033	0.565273	0.25718	0.57777	0.438502	0.54229
Hs3st1	0.918048	NA	3.07144	NA	1.65666	NA	-0.496728	NA	0.542563
Enah	-0.0236572	NA	0.147489	0.950184	1.13469	0.318122	0.963548	0.628593	0.542835
Arhgap17	0.362139	0.638904	0.365474	0.53514	0.429564	0.385026	0.426229	0.573465	0.543107
Rps4l	-0.520419	0.428285	-0.884757	0.0471	-0.499055	0.423634	-0.134717	0.94398	0.543378
Ccl6	0.979024	0.405594	1.727	0.0198061	1.44887	0.0522605	0.700901	0.699619	0.54365
Ly6c1	-0.174848	NA	0.791246	0.770942	2.01892	0.205699	1.05282	0.771334	0.54392
Rcsd1	0.75605	0.385031	1.14837	0.0455261	0.644332	0.368465	0.252014	0.893393	0.544191
Clec1a	0.427916	0.727354	0.692381	0.343863	0.660101	0.320139	0.395637	0.778966	0.544461
Alox5ap	1.15034	0.305679	0.762557	0.509932	0.720567	0.555432	1.10835	0.382795	0.54473
Sgcb	0.19797	0.940586	0.244128	0.897403	0.932733	0.341661	0.886575	0.574296	0.545
Hspa1a	1.70428	NA	1.92213	0.416897	1.34978	0.52839	1.13194	NA	0.545269
Ppfia4	0.465214	NA	-0.071448	0.984723	-1.12753	0.603977	-0.590865	0.89648	0.545538
Rad51c	2.99202	NA	2.43192	0.2241	-1.03599	0.612183	-0.475885	NA	0.545806
Acy1	-0.648145	0.246498	-0.607711	0.214862	-0.258409	0.7904	-0.298843	0.79223	0.546074
Mrpl14	-0.318341	0.685207	-0.540043	0.256023	-0.518718	0.268097	-0.297017	0.774505	0.546342
Lbh	0.124358	0.942123	0.114197	0.929141	0.609274	0.379951	0.619436	0.549392	0.546609
Hpn	-0.106105	0.888175	-0.251582	0.551738	-0.432089	0.147187	-0.286612	0.636688	0.546876
Gm8319	1.23914	NA	-0.9207	NA	1.54421	NA	3.70404	NA	0.547143
E330011O21Rik	-0.994628	0.236807	-0.417211	0.686795	-0.381184	0.815396	-0.958601	0.352879	0.547409
2900093K20Rik	0.0546295	0.983985	0.413522	0.737003	0.894516	0.224968	0.535623	0.72982	0.547676
Cc2d2a	0.0625203	0.975611	0.572716	0.403589	0.771947	0.126798	0.261752	0.863839	0.547941
Gm48715	0.692465	NA	1.11778	NA	2.12449	NA	1.69917	NA	0.548207
Adra1b	-0.372397	0.414346	-0.717329	0.0106723	-0.529019	0.0854796	-0.184088	0.842607	0.548472
Maml3	0.186793	0.928148	-0.246749	0.871823	-0.517531	0.720098	-0.0839887	0.980901	0.548738
Armcx2	0.00151541	0.998775	0.103218	0.937826	0.725698	0.248408	0.623996	0.564807	0.549003
Cirbp	-0.328416	0.746745	-0.949476	0.0474153	-0.683319	0.210159	-0.0622586	0.980901	0.549267
Rtl5	-0.616968	NA	-0.665984	0.821954	1.66529	0.300607	1.71431	NA	0.549532
Dnajc12	1.97616	0.0798394	0.804368	0.63336	-0.18118	0.964825	0.99061	0.684323	0.549796
Gm12404	1.14682	NA	-1.06611	NA	1.23461	0.756039	3.44754	NA	0.55006
Nicn1	0.0833102	0.907565	0.0372368	0.952006	-0.395117	0.174258	-0.349043	0.452127	0.550323
Stk26	-0.229682	NA	-0.389693	0.922975	1.57567	0.476765	1.73568	NA	0.550586
Fut4	0.394467	NA	0.545846	0.839327	1.23217	0.447563	1.08079	0.692586	0.550849
Gm6545	0.273245	0.870212	0.0454848	0.978104	0.644015	0.449216	0.871775	0.394928	0.551112
Slc38a1	0.904524	0.317561	0.392	0.735032	0.511803	0.59543	1.02433	0.232797	0.551374
Adgre5	0.0648154	0.970183	0.0115596	0.993874	0.610043	0.288723	0.663299	0.414984	0.551636
Map3k3	-0.00620283	0.99783	0.929331	0.190903	0.287517	0.865242	-0.648017	0.618561	0.551897
Fhod3	-0.801971	NA	-0.942956	0.532994	-1.0336	0.614615	-0.892619	0.774822	0.552158
Fam13a	-0.621353	0.465758	-1.03321	0.0610743	-0.615366	0.409544	-0.203507	0.920086	0.552419
Adamts4	0.602846	NA	2.10911	0.303395	1.76334	0.377002	0.257075	NA	0.552679
2200002D01Rik	0.233353	0.89699	0.108665	0.941713	0.422159	0.759068	0.546847	0.723823	0.552939
Tacc2	0.721048	0.740338	2.35482	0.00993275	0.31629	0.922397	-1.31748	0.452127	0.553199
Slc37a1	2.39857	0.01378	2.26635	0.0176258	0.000353772	0.999863	0.132579	0.980074	0.553459
Ddx19a	-0.207193	0.727354	-0.331453	0.378474	-0.390634	0.24162	-0.266374	0.692514	0.553718
Hhip	0.0804465	0.969259	-1.33375	0.0474153	-0.75549	0.325476	0.658706	0.678455	0.553978
Dusp3	0.202338	0.924225	1.42571	0.0475951	-0.0256626	0.992406	-1.24903	0.226411	0.554236
Gm44860	1.02172	0.741185	1.05526	0.654291	1.43361	0.418023	1.40007	0.613707	0.554495
Nos2	1.87449	NA	0	NA	2.62528	NA	4.45863	NA	0.554753
Gm42508	0.734681	NA	0.0289655	NA	1.40739	NA	2.11311	NA	0.555011
Slitrk5	0.00873548	NA	2.59792	NA	-0.880169	NA	-3.46936	NA	0.555269
Mtarc1	-0.156484	0.831733	-0.397482	0.300997	-0.614369	0.0275511	-0.373372	0.515041	0.555526
Drosha	0.0778815	0.972014	0.272471	0.818131	0.758624	0.247133	0.564035	0.648241	0.555784
Stk11	-0.0196603	0.987887	0.0135538	0.98956	-0.451244	0.298104	-0.484458	0.421163	0.55604
Adam15	0.477409	0.763637	0.779393	0.407298	0.837127	0.269079	0.535143	0.729548	0.556297
Mcm6	-0.0408087	0.989385	-0.146334	0.936287	1.06319	0.220202	1.16872	0.334705	0.556553
Slco1a4	-0.913355	0.339461	-1.10544	0.131577	-0.827386	0.327464	-0.6353	0.684753	0.556809
Gm43761	0.935852	NA	0.484463	0.912478	1.34191	0.63464	1.7933	NA	0.557065
Nhs	0.125695	NA	1.99151	NA	2.20835	NA	0.342534	NA	0.55732
Krt23	-1.9493	0.324018	-1.41205	0.466093	-1.69686	0.430159	-2.23411	0.352042	0.557575
Fam114a1	0.158129	0.868765	0.479106	0.274269	0.603855	0.0768666	0.282878	0.743096	0.55783
Mrps10	-0.425171	0.569876	-0.555187	0.308974	-0.420806	0.535847	-0.29079	0.81782	0.558085
Erf	-0.407353	0.682644	0.214839	0.827906	-0.357133	0.73682	-0.979326	0.141016	0.558339
Ptpn18	0.580584	0.661778	0.608825	0.530008	0.751968	0.348558	0.723727	0.563465	0.558594
Kdm2b	0.401693	0.828623	-0.011112	0.996155	0.432715	0.790289	0.84552	0.570236	0.558848
Vopp1	-0.146686	0.928581	0.217747	0.849055	0.812219	0.141743	0.447786	0.717122	0.559102
Orm2	5.2663	0.000322175	4.65866	0.00479006	0.254124	0.97142	0.861762	0.89414	0.559356
Cdc42ep3	0.3739	0.813037	1.25008	0.0330136	0.726976	0.320428	-0.149204	0.950187	0.55961
Timeless	0.863046	0.471588	1.42461	0.0489632	0.649672	0.540774	0.088109	0.980749	0.559863
Ncoa7	0.300815	0.820748	0.148453	0.901235	0.612953	0.343661	0.765316	0.352042	0.560116
Mlx	0.191005	0.899869	0.874702	0.151641	0.179571	0.915047	-0.504127	0.688583	0.560368
Ap5z1	-0.307418	0.790977	-0.144177	0.895323	0.749903	0.117923	0.586662	0.498081	0.560621
Mthfr	0.851032	0.48353	1.09729	0.20555	0.646209	0.541267	0.399954	0.841994	0.560873
Prkar2b	1.25283	NA	0.333166	0.918398	0.745277	0.740131	1.66494	0.428559	0.561124
Itm2c	0.234049	0.827306	0.642565	0.201238	0.743292	0.0746216	0.334776	0.761411	0.561376
Serpinb8	0.352947	0.876081	1.30082	0.137549	1.26387	0.100084	0.316005	0.899581	0.561627
Nol3	0.073337	NA	0.698388	0.797427	1.31323	0.51685	0.688181	NA	0.561878
Clec10a	0.291528	NA	-1.49908	0.387285	0.669825	0.718111	2.46043	0.126195	0.562129
Rnf122	1.19395	0.385031	1.08645	0.377305	0.57913	0.69439	0.686625	0.713671	0.562379
Ugt2b1	-0.467373	0.727354	-1.39227	0.0162097	-1.54199	0.00296472	-0.617086	0.658706	0.562629
Cep295	0.11958	0.942456	-0.00792527	0.995967	0.585759	0.381309	0.713264	0.423358	0.562879
Ppat	-0.259286	0.67384	-0.359804	0.387285	-0.381186	0.347046	-0.280668	0.711474	0.563129
Rsad2	0.206527	0.942123	1.50034	0.131577	1.4578	0.117444	0.163984	0.970105	0.563378
Scube1	1.20302	NA	2.34364	NA	2.31328	NA	1.17266	NA	0.563627
Tox	-0.500224	0.662407	1.0237	0.0728036	0.471107	0.645473	-1.05282	0.160415	0.563876
Gm15883	-0.200842	0.904996	-1.5634	0.0119899	-0.481424	0.69011	0.881132	0.473123	0.564125
Gm38351	-0.408629	NA	-1.93668	0.28262	-1.45376	0.469089	0.0742867	NA	0.564374
Fkbp8	-0.14029	0.832767	-0.0527963	0.933615	-0.345581	0.312164	-0.433075	0.293794	0.564622
Ubiad1	-0.107909	0.928581	-0.0245928	0.984025	-0.487232	0.39106	-0.570548	0.435036	0.56487
Gm47754	-0.188357	NA	1.36261	NA	2.60614	NA	1.05517	NA	0.565118
Ptgs2	0.361239	NA	3.08951	NA	3.38227	NA	0.654003	NA	0.565365
Dcbld1	-0.218869	0.829568	0.307397	0.638713	0.794564	0.0277177	0.268298	0.801712	0.565612
Emsy	0.0760582	0.93329	-0.122295	0.850606	0.342083	0.381363	0.540436	0.20323	0.565859
Klb	-0.330366	0.763637	-0.548637	0.428607	-0.647504	0.30753	-0.429233	0.73445	0.566106
Gm37423	0.0780716	0.981191	-0.329585	0.840465	0.569117	0.681292	0.976774	0.477738	0.566352
Gm46224	1.03122	NA	0.109955	0.977194	0.946206	0.664074	1.86747	0.406066	0.566598
Galm	-0.403108	0.40681	-0.199716	0.733964	-0.33144	0.509905	-0.534832	0.264874	0.566843
Dgat1	-0.172751	0.904996	0.255472	0.799472	-0.174561	0.915002	-0.602783	0.560171	0.567089
Glipr1	1.17861	NA	1.3497	0.626203	1.10318	0.711718	0.932081	NA	0.567334
Lyl1	0.321565	NA	1.20486	NA	1.69973	NA	0.816434	NA	0.567578
Cybc1	0.091168	0.966524	0.376115	0.724914	0.867803	0.175732	0.582856	0.650958	0.567823
Rassf7	-0.336092	0.662407	-0.695082	0.0919469	-0.490767	0.315714	-0.131777	0.933128	0.568067
Arhgap9	0.592215	NA	0.946359	0.67989	1.39918	0.406702	1.04504	0.730943	0.568311
Tecpr2	0.404761	0.727354	0.0128599	0.993874	0.327929	0.783941	0.71983	0.442642	0.568555
Gm37598	0.160159	NA	0.356807	0.926918	1.46732	0.512278	1.27067	NA	0.568798
Exosc5	-0.277427	0.752488	-0.278545	0.681736	-0.448887	0.430159	-0.447769	0.595333	0.569042
Gm13421	0.159487	0.95724	0.212467	0.919991	1.00665	0.349499	0.953668	0.579266	0.569285
Rorc	-0.152306	0.907565	-0.161835	0.877155	-0.548452	0.415042	-0.538922	0.592337	0.569528
F830016B08Rik	0.317338	0.834443	-0.00692256	0.996716	0.490251	0.674262	0.814512	0.452421	0.569771
Ikzf3	0.612992	NA	-1.05134	0.721743	0.916042	0.687079	2.58038	NA	0.570013
Mir670hg	0.0239827	NA	2.07484	0.352658	2.17673	0.286171	0.125876	NA	0.570256
Gm37747	-0.501974	0.847176	0.968523	0.481279	1.94024	0.0282589	0.469746	0.875304	0.570497
Il27ra	-0.930854	NA	0.268984	NA	2.39749	NA	1.19765	NA	0.570739
Tmem63b	-0.109243	0.926173	-0.260513	0.715251	-0.559358	0.244795	-0.408088	0.657436	0.57098
Epha3	-0.633838	0.762835	0.347128	0.849631	1.56228	0.0687518	0.581315	0.79985	0.571221
Tubb3	-0.100213	NA	1.31152	0.79221	3.0507	0.336155	1.63897	NA	0.571461
Nrros	0.315759	0.864811	-0.0394793	0.984842	0.846826	0.318978	1.20206	0.226411	0.571702
Sema6d	0.130295	0.918539	0.104125	0.920598	0.451791	0.474034	0.477961	0.595185	0.571942
Ncf4	0.614333	0.844783	1.10693	0.548134	1.46344	0.291792	0.970844	0.724382	0.572182
Slc35d2	-0.181019	0.827306	-0.572841	0.125086	-0.436303	0.295251	-0.0444811	0.980901	0.572422
Iglc3	0.857984	NA	-0.185915	0.933771	0.506141	0.740467	1.55004	0.20323	0.572661
Megf9	0.16056	0.876081	0.725002	0.0494358	-0.0129541	0.992445	-0.577396	0.294944	0.5729
Zfp937	0.562113	0.811733	1.08348	0.381839	1.07729	0.315074	0.555922	0.822176	0.573139
Car1	-0.958661	0.484524	-2.05754	0.0120657	-1.3557	0.171426	-0.256821	0.947472	0.573377
Usp35	0.518668	NA	0.872666	0.609785	1.0716	0.411468	0.717602	0.774822	0.573615
Gm10814	-0.227676	NA	-0.00853862	NA	2.18548	NA	1.96634	NA	0.573853
Itgam	1.27962	0.390309	1.37656	0.258011	1.02946	0.406748	0.932519	0.641262	0.574091
Cnn2	0.647482	0.620736	0.72839	0.444296	0.714356	0.39235	0.633449	0.648241	0.574328
Pf4	0.209345	0.923183	0.540323	0.654505	0.864407	0.329408	0.533429	0.77283	0.574565
Itgb7	0.925363	NA	-0.161429	0.961905	0.967626	0.598549	2.05442	0.23295	0.574802
Efna1	0.812381	0.00664107	0.0529458	0.945991	-0.459222	0.233328	0.300213	0.699619	0.575039
Gm42726	0.260842	NA	-1.29976	0.600347	0.891599	0.720122	2.4522	0.257371	0.575275
Armcx4	1.1105	0.414346	1.35797	0.185515	0.915414	0.410893	0.667948	0.74383	0.575511
Sdc3	-0.261938	0.912787	0.361854	0.824917	1.20447	0.149814	0.580676	0.770675	0.575746
Rsad1	0.0658683	0.982737	-0.0939972	0.959003	0.434293	0.788288	0.594158	0.732677	0.575982
Gpx3	1.36148	0.49063	2.23047	0.0663827	1.82824	0.117633	0.959255	0.726158	0.576217
Syt12	0.578574	NA	3.41224	0.0378843	0.918307	0.82793	-1.91536	0.516216	0.576452
Prkaa2	-0.235274	0.78956	-0.193646	0.787864	-0.49365	0.289372	-0.535278	0.405746	0.576687
Gm48877	1.98333	NA	-1.39346	NA	0.935265	0.877579	4.31205	NA	0.576921
Zfp532	0.288703	0.826218	0.156836	0.894769	0.39948	0.653692	0.531347	0.62623	0.577156
Gm49172	0.377239	0.819402	0.400938	0.734659	0.650369	0.409544	0.626669	0.625464	0.57739
Gprasp2	-1.08514	NA	2.08939	NA	3.03373	NA	-0.140802	NA	0.577623
Kctd12b	-0.0384383	0.987887	0.691423	0.444039	1.03927	0.09868	0.309413	0.875304	0.577857
Gm12261	-0.119657	NA	-0.439797	NA	2.58714	NA	2.90728	NA	0.57809
Aff4	-0.112681	0.8374	0.00694755	0.992225	-0.301784	0.260505	-0.421412	0.169086	0.578323
Emilin2	1.19264	0.374177	0.767464	0.594237	0.645166	0.64013	1.07034	0.452133	0.578556
Zfp385b	-0.344051	0.724934	-0.147214	0.881637	-0.49339	0.451578	-0.690227	0.345397	0.578788
Kcp	-0.247048	0.905582	-0.767794	0.527288	-1.09784	0.311324	-0.577096	0.826373	0.579021
Nid1	0.239766	0.73806	0.673262	0.0304874	0.519252	0.0983032	0.085755	0.946808	0.579252
Aifm1	-0.228537	0.692162	-0.0684325	0.916873	-0.284237	0.514662	-0.444342	0.302195	0.579484
Ndufs6b	-0.987948	NA	-0.434507	0.801653	-0.740224	0.761999	-1.29367	0.49971	0.579716
Gm37645	1.68642	NA	-0.439803	NA	1.34592	NA	3.47214	NA	0.579947
Rpl39-ps	-0.26537	NA	-0.320543	0.901235	-0.984387	0.665274	-0.929214	0.77283	0.580179
Rgs10	0.784882	0.614642	0.704014	0.581798	0.711144	0.525537	0.792012	0.620812	0.58041
Psmc6	-0.0970047	0.897317	-0.105259	0.854435	-0.127793	0.864523	-0.119539	0.897552	0.58064
Adam17	0.466611	0.385031	0.248485	0.693502	0.333996	0.527275	0.552123	0.297484	0.580871
Tapbpl	0.135064	0.919803	0.34226	0.658057	0.574971	0.317895	0.367775	0.757014	0.581101
Haus3	0.243229	0.829568	-0.0155894	0.991393	0.38358	0.605546	0.642398	0.401775	0.58133
Mark2	-0.0171859	0.993588	0.915248	0.378474	0.177702	0.952307	-0.754732	0.669853	0.58156
Rgs14	0.711194	NA	0.167356	0.962572	0.86655	0.720122	1.41039	0.585533	0.581789
Gm13855	-0.503866	NA	1.44171	0.513744	2.38831	0.150385	0.442732	NA	0.582018
Pdzk1ip1	-0.297201	0.87998	-1.26951	0.152119	-1.15509	0.188381	-0.182772	0.961158	0.582247
Zc3h6	-0.346711	0.846208	-0.440746	0.735134	-0.751657	0.514067	-0.657622	0.716466	0.582476
Atoh8	-0.10496	0.968071	-1.54224	0.0456139	-0.402546	0.823699	1.03474	0.443482	0.582704
Traj18	2.18598	NA	1.97917	NA	1.31026	NA	1.51707	NA	0.582933
Hspb6	-0.154532	0.897488	-0.293143	0.697375	-0.445367	0.510736	-0.306757	0.807887	0.583161
2010008C14Rik	-0.874657	NA	-0.676763	NA	2.02295	NA	1.82506	NA	0.583388
Arrb2	0.27782	0.827306	-0.0373252	0.978104	0.43987	0.607109	0.755016	0.352042	0.583616
Acvr2b	0.319325	0.798998	-0.692054	0.331489	-0.985473	0.0572047	0.0259064	0.992641	0.583843
Cdk18	-0.422118	0.658613	-0.577957	0.365408	-0.420448	0.620957	-0.264609	0.869198	0.58407
Gcnt1	1.19066	NA	1.33128	0.391815	0.911637	0.590128	0.771014	0.774505	0.584296
Plppr3	1.14621	NA	1.91438	NA	2.17391	NA	1.40573	NA	0.584523
Slc1a3	1.15071	NA	0.869747	0.617829	0.690203	0.67967	0.971166	0.628593	0.584749
Ccdc107	-0.210574	0.877844	-0.135893	0.907328	-0.316486	0.791473	-0.391168	0.77283	0.584975
Akt3	0.470968	0.773407	0.286432	0.851504	0.647055	0.522665	0.831591	0.516216	0.585201
Trim35	0.135012	0.926173	-0.0948713	0.93423	0.557058	0.368465	0.786941	0.264874	0.585427
Tox2	1.5085	NA	-0.691108	0.821954	-2.39614	0.105303	-0.196533	0.980901	0.585652
0610031O16Rik	-0.141872	0.879307	-0.379415	0.443388	-0.488655	0.241051	-0.251113	0.801746	0.585878
Nfx1	-0.282119	0.652992	-0.629533	0.04815	-0.462206	0.199018	-0.114792	0.923962	0.586103
Apcdd1	0.36124	NA	2.66237	NA	2.8226	NA	0.521473	NA	0.586328
Cd5l	0.752359	0.42117	0.7423	0.369651	1.005	0.117923	1.01505	0.26223	0.586552
Pdzrn3	0.643102	0.733642	1.45887	0.120923	0.919176	0.427617	0.103409	0.980901	0.586777
Nfkbiz	1.44241	0.0619368	1.13979	0.171308	-0.221367	0.923679	0.0812526	0.981029	0.587001
Gata3	1.12058	NA	1.59502	0.591904	1.30837	0.677056	0.833933	NA	0.587226
Tlr7	0.854322	0.680287	1.46901	0.190877	1.06107	0.336155	0.446388	0.872373	0.58745
Ablim1	-0.0676243	0.951865	-0.764009	0.0258503	-0.388864	0.421749	0.30752	0.728722	0.587673
Gm10521	1.19398	NA	1.11066	NA	1.54549	NA	1.62881	NA	0.587897
Adamts1	0.0245415	0.989568	0.859772	0.109671	0.386718	0.689237	-0.448513	0.697755	0.58812
Lox	0.610185	NA	1.61238	0.429455	1.43666	0.421749	0.434463	NA	0.588343
Mastl	0.012064	0.995361	-0.947777	0.392722	-1.13939	0.228549	-0.179546	0.963593	0.588566
Zfp78	0.192513	NA	-0.372702	0.89001	-1.66979	0.365042	-1.10457	NA	0.588789
Tex9	1.54904	NA	1.31492	0.64573	0.868889	0.759068	1.10301	NA	0.589011
Nat8f6	-0.350804	NA	-0.608913	0.868126	-2.61677	0.377002	-2.35866	NA	0.589233
Gsta4	-1.00615	0.409233	-2.04658	0.00479006	-1.60126	0.0378547	-0.560829	0.811557	0.589455
Ankrd16	0.13023	0.932823	0.127806	0.914806	0.493444	0.510736	0.495868	0.657436	0.589676
Nfatc2	0.948869	NA	0.182189	0.961905	0.906519	0.678325	1.6732	NA	0.589898
Gm13074	0.773438	NA	2.90463	NA	2.52168	NA	0.390489	NA	0.590119
Nucb1	-0.118118	0.90203	-0.0762411	0.924258	-0.216562	0.786922	-0.258439	0.778966	0.59034
Gm46565	0.822308	NA	0.756468	0.675062	0.540038	0.820413	0.605878	0.833295	0.59056
Slc17a5	-0.0326028	0.983587	0.175904	0.817072	-0.401372	0.475917	-0.609879	0.284588	0.590781
Gm44101	0.0822756	NA	0.301652	0.898664	0.539997	0.833505	0.320621	0.93506	0.591001
Ripk3	0.680581	NA	0.17889	0.952511	1.0308	0.555432	1.53249	0.452127	0.591221
Zfyve1	0.0804431	0.951275	0.133052	0.880915	-0.296119	0.72665	-0.348729	0.729548	0.591441
Mks1	0.153065	0.945615	-0.319781	0.830908	-1.06812	0.234657	-0.595277	0.775542	0.591661
Traf5	0.251213	0.854892	-0.413164	0.664162	0.454065	0.586792	1.11844	0.122337	0.59188
Mkrn2os	0.0671757	0.950262	0.803206	0.00632231	0.28461	0.621907	-0.45142	0.42035	0.592099
Gm26510	-0.344667	NA	-1.13097	NA	1.79921	NA	2.58551	NA	0.592318
Pdk2	-0.577479	0.240621	-0.746953	0.0379625	-0.165727	0.870731	0.0037473	0.998351	0.592537
Zswim6	0.111351	0.928581	0.105904	0.913175	0.526959	0.301399	0.532406	0.476205	0.592756
Osgin2	0.883941	0.485346	1.28628	0.117379	0.693208	0.475269	0.290873	0.897342	0.592974
Pkn1	0.350882	0.879307	0.37655	0.826356	0.825158	0.466055	0.79949	0.648241	0.593193
A930004D18Rik	-0.604847	0.662438	-0.655107	0.545063	-0.679632	0.621679	-0.629372	0.756803	0.593411
Pik3r3	0.140074	0.958029	0.653219	0.58918	1.00667	0.237026	0.49353	0.80281	0.593629
Fam160b1	-0.426267	0.0975851	-0.671289	0.000938211	-0.247431	0.478395	-0.00240873	0.998351	0.593847
Psmd7	0.181418	0.839617	0.21131	0.750986	0.146009	0.891599	0.116117	0.93506	0.594064
Cep55	0.869185	NA	-0.367164	NA	1.02721	NA	2.26356	NA	0.594282
Susd2	0.154072	NA	0.715088	0.727189	0.573676	0.846934	0.0126599	0.998017	0.594499
Nudt11	-0.378363	NA	-0.844036	0.739531	-1.68708	0.519491	-1.22141	NA	0.594716
Ttc9c	0.000982486	0.998775	-0.0690333	0.932423	0.483696	0.203818	0.553712	0.264874	0.594932
F730043M19Rik	1.33404	NA	0.803341	0.821954	0.940046	0.745639	1.47074	NA	0.595149
Akip1	-0.203936	0.828623	-0.770096	0.0538138	-0.467268	0.361801	0.0988928	0.954885	0.595365
Ly86	0.979008	0.371261	1.13194	0.180126	0.76114	0.418085	0.608206	0.706964	0.595581
Pitpnm2	0.0382328	0.9848	-0.10633	0.937826	0.321546	0.819221	0.466109	0.752479	0.595796
Fbxl20	-0.292087	0.772261	-0.667915	0.211937	-0.441263	0.531105	-0.065435	0.978828	0.596012
Ighg3	1.43727	NA	-0.0252689	NA	0.979734	NA	2.44227	NA	0.596227
Exoc3l4	0.547703	NA	0.142524	0.951136	0.77602	0.568092	1.1812	0.450806	0.596442
Kbtbd12	-0.362736	NA	-0.409705	0.882366	-1.13094	0.693558	-1.08397	NA	0.596657
Tns2	-0.101826	0.942123	0.0549308	0.961905	-0.480566	0.466481	-0.637323	0.406066	0.596871
Shh	1.63336	NA	-0.199364	NA	0.867014	NA	2.69974	NA	0.597086
Tmem30a	0.0629154	0.902867	-0.158612	0.583305	-0.439693	0.00492493	-0.218166	0.549392	0.5973
Gm5424	0.183142	NA	0.802686	0.783192	-2.15152	0.454205	-2.77106	NA	0.597514
Cyp4f16	1.05957	0.450695	1.18174	0.278996	0.65057	0.615481	0.528401	0.801712	0.597728
4933415A04Rik	-0.275181	NA	1.43602	NA	2.15449	NA	0.443283	NA	0.597941
Satb1	0.889829	0.555624	-0.222399	0.918398	0.647206	0.645473	1.75943	0.123694	0.598154
Taf3	-0.186474	0.865122	-0.20396	0.802722	0.465009	0.39106	0.482495	0.549392	0.598367
Ms4a6c	1.23666	NA	2.39656	0.0865261	1.23893	0.47324	0.0790304	0.987482	0.59858
Cd63	-0.110307	0.959249	1.11227	0.0951413	1.23909	0.0329822	0.0165163	0.996521	0.598793
Sema4g	-0.0672762	0.969212	-0.656501	0.263221	-0.172633	0.904016	0.416592	0.718702	0.599005
Apeh	-0.0475388	0.968247	-0.193331	0.751058	-0.492083	0.187479	-0.34629	0.634031	0.599217
Gm24130	-0.976416	0.831552	0.932348	0.795085	-1.09335	0.818179	-3.00211	0.293878	0.599429
Gm15445	1.12553	NA	1.84892	0.418645	1.46049	0.497985	0.7371	NA	0.59964
Kdf1	-0.406101	0.707531	-0.904531	0.137549	-0.694161	0.315714	-0.195731	0.928238	0.599851
Gm43652	0.312454	NA	-3.80047	0.0720543	-0.969894	0.76231	3.14303	NA	0.600062
Gm22063	-1.00954	0.792832	0.124051	0.976901	-0.480868	0.928287	-1.61446	0.663675	0.600273
Mipol1	-0.135905	0.936327	-0.797013	0.297483	-0.783052	0.288415	-0.121944	0.967848	0.600484
Sec22a	0.0258754	0.984659	0.143707	0.855289	0.206901	0.819183	0.0890693	0.956411	0.600694
Gm42432	0.393016	NA	-0.587092	0.849055	0.788877	0.761831	1.76899	NA	0.600905
Sh3d19	-0.230799	0.660368	-0.395683	0.195569	-0.368395	0.224968	-0.203511	0.771334	0.601115
Alas1	-0.189429	0.956842	0.36535	0.87403	-0.358553	0.914247	-0.913332	0.728957	0.601324
Dusp14	0.553913	0.823681	1.78753	0.0455261	0.957429	0.406998	-0.276186	0.923962	0.601534
AI504432	0.209257	NA	0.240135	0.94177	1.26463	0.508853	1.23376	NA	0.601743
Gm44037	-0.680932	NA	-0.691938	NA	2.43874	NA	2.44974	NA	0.601952
Ackr4	-0.0142401	0.993588	-0.437707	0.655375	0.24778	0.876518	0.671247	0.563465	0.602161
Fbxo3	-0.310106	0.37196	-0.599824	0.0040586	-0.465594	0.0358963	-0.175876	0.783629	0.602369
Gm28151	0.725065	NA	0.258868	0.920885	0.703507	0.689237	1.1697	0.549392	0.602577
Fam104a	-0.0878746	0.943853	0.353157	0.549357	-0.252958	0.779141	-0.693989	0.204506	0.602786
Svep1	0.0868407	NA	0.723563	0.694654	1.22441	0.333145	0.587689	0.831946	0.602993
Klra3	0.292541	NA	-0.439803	NA	2.08824	NA	2.82058	NA	0.603201
Psme2	0.0918669	0.968108	0.174529	0.902396	0.716322	0.401399	0.63366	0.648241	0.603409
Pde3b	-0.138132	0.827306	-0.321555	0.335034	-0.429107	0.0991057	-0.245684	0.684753	0.603616
Mrps18a	-0.162027	0.897317	0.209218	0.815003	-0.444415	0.537108	-0.81566	0.20323	0.603823
C230096K16Rik	0.15542	0.937681	-0.0285014	0.98861	0.490115	0.688689	0.674037	0.626496	0.60403
9130023H24Rik	-0.22985	0.898261	0.545651	0.551907	1.042	0.073999	0.266503	0.890952	0.604236
Gm4540	0.0222342	0.991032	1.07386	0.0265744	0.489305	0.550938	-0.562322	0.56557	0.604443
H2-Q4	0.124294	0.950262	0.45409	0.655375	0.77647	0.30562	0.446674	0.783825	0.604649
Atp6v0a4	0.361239	NA	3.00927	NA	3.35428	NA	0.706251	NA	0.604855
Jun	-0.127694	0.958029	1.70886	0.00925653	0.666705	0.585345	-1.16985	0.265465	0.605061
Fancl	-0.583303	0.375814	-0.772993	0.130531	-0.396883	0.635361	-0.207193	0.899401	0.605267
Car9	1.87096	NA	1.97737	NA	1.41963	NA	1.31321	NA	0.605472
2610203C22Rik	0.307764	0.867052	-0.144347	0.932069	-1.09768	0.184179	-0.645566	0.728957	0.605677
Gm12042	0.292541	NA	-0.439808	NA	2.07746	NA	2.8098	NA	0.605882
Cenpe	0.728229	0.777136	1.06278	0.506831	0.797014	0.68928	0.462467	0.897342	0.606087
Ikzf4	1.95436	0.21467	1.2052	0.490033	-1.73641	0.18427	-0.987253	0.737882	0.606292
4930405G09Rik	0.998256	NA	-0.265935	0.932538	0.568896	0.83355	1.83309	0.352042	0.606496
Slc7a11	-3.10207	NA	-3.11307	NA	3.45781	0.194929	3.46881	NA	0.6067
Rundc3a	-0.154342	0.925922	0.178415	0.882085	-0.512095	0.605828	-0.844852	0.352042	0.606904
Ndufa9	-0.260154	0.789703	-0.338929	0.609785	-0.283754	0.759068	-0.20498	0.886279	0.607108
Gm43727	1.53716	NA	0.266581	0.949102	0.767892	0.794707	2.03847	NA	0.607312
Serpina3i	0.29254	NA	4.32959	NA	2.75349	0.474541	-1.28356	NA	0.607516
Ppp5c	-0.0709136	0.950646	-0.0679347	0.934787	-0.414527	0.40781	-0.417506	0.570267	0.607719
Mmp3	0.361239	NA	1.54381	NA	2.85684	NA	1.67427	NA	0.607922
Haus4	-0.23179	0.839487	-0.536329	0.40859	-0.61913	0.295251	-0.31459	0.82465	0.608125
Eya4	0.00623403	NA	0.220882	0.950184	1.37689	0.474985	1.16224	NA	0.608327
Gm16059	-1.31889	NA	0.629529	NA	2.70823	NA	0.759817	NA	0.60853
Art2a	-0.455224	NA	-0.0883188	NA	1.8363	0.436518	1.4694	NA	0.608732
mt-Atp6	-1.10525	NA	-0.617289	0.679851	-0.542043	0.851108	-1.03	0.640694	0.608934
Gls	0.418546	0.682368	0.290272	0.758206	0.467923	0.555432	0.596196	0.536105	0.609135
Rab11fip3	0.0379773	0.984659	-0.144282	0.910525	0.174215	0.918611	0.356474	0.824212	0.609337
Lbp	1.49276	0.0619368	1.75728	0.0112313	-0.0868403	0.977101	-0.351364	0.894027	0.609538
Ttyh3	0.342896	0.815549	0.371674	0.726384	0.638546	0.415042	0.609769	0.623704	0.609739
Glra3	-0.322459	NA	-2.0326	0.464626	-2.79428	0.306016	-1.08414	NA	0.60994
Ltb	-0.0772927	NA	-0.533518	0.878932	1.3383	0.531159	1.79453	NA	0.610141
Kif21b	0.338994	0.897317	-0.255332	0.910791	0.842927	0.556799	1.43725	0.334705	0.610341
Col11a2	1.84224	NA	0	NA	1.21553	NA	3.01668	NA	0.610542
Gm42737	0.292541	NA	1.00361	NA	2.26541	NA	1.55434	NA	0.610742
Insyn2b	0.693133	NA	0.281532	NA	1.82819	NA	2.23979	NA	0.610941
Gm28800	0.58586	NA	-0.458802	NA	0.695841	0.881159	1.7405	NA	0.611141
6720464F23Rik	0.070049	0.981191	-0.139663	0.932846	0.246688	0.902869	0.4564	0.82312	0.611341
Adora2b	-0.188357	NA	0.973326	NA	2.77255	NA	1.61086	NA	0.61154
Pde4c	-0.366625	0.847945	-1.32681	0.198133	-1.01645	0.380978	-0.056263	0.989302	0.611739
Camp	4.204	NA	1.5799	0.750928	1.49677	0.681292	4.12088	0.21218	0.611938
Mknk2	-0.459604	0.375814	-0.0916394	0.910176	-0.240141	0.761831	-0.608105	0.232797	0.612136
Cradd	-0.11785	0.907565	-0.177266	0.806559	-0.462005	0.337361	-0.402589	0.623124	0.612335
Gm37642	0.756965	NA	-0.0754656	0.987662	0.9408	0.705748	1.77323	NA	0.612533
Grpel1	0.0493685	0.96484	-0.0941258	0.891131	-0.375766	0.345682	-0.232271	0.778966	0.612731
Gm43846	1.27684	NA	0.0411455	NA	1.03877	NA	2.27446	NA	0.612929
Gm37745	-0.0993386	NA	-0.115219	0.974177	-0.87872	0.80495	-0.86284	NA	0.613126
Hexa	-0.106654	0.90371	0.740682	0.00891737	0.483609	0.151737	-0.363727	0.548826	0.613323
Mup-ps12	-3.25828	NA	-0.447181	0.888111	0.438168	0.955955	-2.37293	NA	0.613521
Gm38220	0.143227	NA	0.268293	0.930688	1.18985	0.482754	1.06478	NA	0.613718
Metap1d	0.220337	0.845335	0.165062	0.864307	0.253102	0.811321	0.308377	0.801712	0.613915
Gm45253	0.365635	NA	-0.245564	NA	-3.12654	0.246663	-2.51534	NA	0.614112
Kcnt2	2.05698	0.169517	1.42898	0.37337	0.045787	0.990514	0.673792	0.836524	0.614309
Snhg1	-0.0637295	0.979277	-0.69237	0.364225	-0.215842	0.896794	0.412798	0.79223	0.614506
G6pdx	0.0988336	0.9717	0.153167	0.931713	0.838833	0.374695	0.784499	0.607372	0.614702
Mefv	1.65893	NA	2.44572	0.217559	1.4887	0.477127	0.701907	0.880654	0.614899
Gimap5	0.122444	0.953234	0.305351	0.804774	0.722352	0.336748	0.539446	0.69882	0.615095
Gm40923	-0.655538	NA	2.53055	NA	2.66591	NA	-0.520172	NA	0.615291
Gm16638	1.4168	NA	0.219318	NA	0.79895	0.802955	1.99643	NA	0.615486
Cdc25b	0.121493	0.969535	-0.10078	0.966789	0.777764	0.575085	1.00004	0.568472	0.615682
Timm17a	-0.150318	0.827306	-0.347856	0.344556	-0.405668	0.205699	-0.20813	0.786303	0.615877
Ms4a8a	0.725525	0.782727	1.31026	0.378474	1.68232	0.145342	1.09759	0.63954	0.616072
Sirpb1b	1.46321	NA	2.24859	0.297483	1.45102	0.505612	0.66564	NA	0.616267
Btg2	1.25835	0.278994	2.49537	0.000359578	-0.385139	0.868343	-1.62217	0.147123	0.616462
C5ar1	0.322846	NA	1.05912	0.612658	1.4665	0.353931	0.730218	0.830889	0.616656
Fam49a	0.637175	0.601649	0.695926	0.448615	0.706603	0.394664	0.647851	0.6296	0.616851
Krt222	0.773438	NA	0.76243	NA	2.06277	NA	2.07378	NA	0.617045
Nr1i2	-0.107553	0.90371	-0.0547475	0.941661	-0.351678	0.437918	-0.404484	0.498081	0.617239
Pkp1	-0.531856	NA	2.66458	NA	3.35227	NA	0.155825	NA	0.617433
Ak4	-0.652223	0.324018	-0.596959	0.308974	-0.412681	0.600932	-0.467945	0.645064	0.617626
C2	0.10976	0.928581	-0.783231	0.0760057	-0.334482	0.676922	0.558509	0.461829	0.61782
Cfhr3	0.185906	NA	-0.563298	0.836446	-1.55166	0.423839	-0.802452	0.859913	0.618013
H2ac6	0.16786	NA	0.658007	0.807069	1.47973	0.381363	0.989581	0.764217	0.618206
Srgn	0.0383396	0.9848	0.365181	0.726384	0.931239	0.117923	0.604398	0.626496	0.618399
Gm38062	0.135102	NA	1.03759	0.670361	1.56433	0.39235	0.66184	NA	0.618592
Slc19a1	-0.0453016	0.979277	0.0782241	0.933239	-0.442204	0.455755	-0.56573	0.427907	0.618784
Kcnab2	-0.502255	NA	-0.0716956	0.98956	1.97324	0.381611	1.54268	NA	0.618977
Col3a1	0.436274	0.740338	0.718716	0.374534	0.909795	0.163742	0.627353	0.628593	0.619169
Pou4f1	-0.277823	NA	-0.671638	NA	1.97385	NA	2.36767	NA	0.619361
Gmfg	0.698671	0.433044	0.805125	0.24798	0.543032	0.471241	0.436578	0.735162	0.619553
Tra2a	0.342373	0.785848	0.271532	0.795085	0.487817	0.590669	0.558658	0.630551	0.619745
Gm49204	0.375691	0.885483	0.418673	0.829218	0.863585	0.523958	0.820603	0.695561	0.619936
Dennd4b	0.0351667	0.990116	0.0513977	0.979349	0.6614	0.55518	0.645169	0.69894	0.620128
Bdnf	0.00576575	0.996202	-0.585139	0.365329	-0.749726	0.146234	-0.158821	0.937348	0.620319
Epop	0.353935	NA	-1.27523	0.464392	-1.51723	0.275267	0.111938	0.983537	0.62051
Whamm	-0.288302	0.792832	-0.9294	0.0504793	-0.584094	0.330314	0.0570031	0.980901	0.6207
Htra3	0.133165	NA	1.45333	0.252544	1.42045	0.224968	0.100281	0.981942	0.620891
Tmem181b-ps	-0.636658	NA	0.139337	NA	1.86838	0.380667	1.09239	NA	0.621081
Vmn2r3	1.41905	NA	1.77297	NA	1.58061	NA	1.22669	NA	0.621271
Plcb4	0.327548	0.828509	1.22727	0.0254172	0.57751	0.496492	-0.322212	0.84411	0.621461
Gm37125	-0.188357	NA	0.970219	NA	2.37357	NA	1.21499	NA	0.621651
Slc2a8	-0.233797	0.866921	-0.925032	0.124188	-0.735331	0.250045	-0.0440958	0.985121	0.621841
Prkg2	-0.763122	NA	1.1531	0.495893	-0.59287	0.904766	-2.50909	NA	0.62203
Fam129a	0.620036	0.340875	0.552772	0.346516	0.342951	0.6571	0.410216	0.678609	0.622219
AI661453	0.0131999	0.993588	-0.322297	0.671372	-0.626308	0.237044	-0.29081	0.828375	0.622409
Trim7	0.220744	0.89077	0.391328	0.692135	0.432541	0.696337	0.261956	0.894473	0.622598
Mpig6b	-0.600555	NA	0.718006	NA	2.89589	NA	1.57732	NA	0.622786
Rpusd3	-0.13234	0.907565	-0.641957	0.207762	-0.582104	0.249069	-0.0724873	0.973911	0.622975
Rce1	0.131271	0.930102	0.0706702	0.955621	-0.700324	0.283114	-0.639723	0.534528	0.623164
D130019J16Rik	-0.265996	NA	0.610551	NA	1.73367	NA	0.857124	NA	0.623352
Ncam2	-0.655566	0.590963	-1.02839	0.201238	-0.698178	0.515633	-0.325356	0.89644	0.62354
Cxcl5	3.23164	NA	2.778	0.296476	0.414176	0.941793	0.867816	NA	0.623728
Uhrf1	-0.285778	NA	1.31395	0.633854	2.05571	0.349499	0.455981	NA	0.623916
Lifr	0.00827778	0.993632	-1.01806	0.00347631	-0.480237	0.34473	0.546104	0.429086	0.624103
Gm13954	0.292541	NA	-0.439795	NA	2.20696	NA	2.93929	NA	0.624291
Gm36172	-0.366385	0.685207	-0.725368	0.171753	-0.447418	0.537108	-0.088435	0.968893	0.624478
Pdgfc	0.200471	0.895956	0.0844606	0.948186	0.572612	0.423839	0.688622	0.466858	0.624665
Egr1	0.208642	0.966235	-0.523214	0.857676	-1.74559	0.308859	-1.01373	0.783696	0.624852
Gm17115	-0.426414	NA	-1.20224	0.41647	-1.14942	0.492942	-0.373595	0.936875	0.625038
Gm7034	2.59355	NA	1.55756	NA	1.55254	NA	2.58853	NA	0.625225
Guca1b	0.292541	NA	0.950616	NA	2.20913	NA	1.55106	NA	0.625411
Gm4759	0.0389268	NA	0.0813493	0.982044	1.01145	0.62901	0.969027	0.75692	0.625597
Mir7116	-0.600555	NA	-0.199363	NA	2.68264	NA	2.28145	NA	0.625783
Tmem45b	0.462144	NA	2.91448	NA	1.17808	0.784425	-1.27425	NA	0.625969
Gm42466	-0.353487	NA	0.415259	0.898721	1.68533	0.350503	0.916589	NA	0.626154
Ubash3a	3.13544	NA	3.15488	0.142956	0.457709	0.921359	0.438268	NA	0.62634
Angptl3	-0.435482	0.417058	-0.603906	0.126718	-0.720914	0.0282589	-0.55249	0.32217	0.626525
Cnppd1	-0.436113	0.278045	-0.603144	0.0369298	-0.308605	0.477621	-0.141574	0.891264	0.62671
Ncapg2	0.858576	0.543629	0.918748	0.399857	0.670672	0.566922	0.610501	0.734083	0.626895
Xlr4a	-0.119658	NA	3.65859	NA	0.039892	NA	-3.73835	NA	0.627079
Gm28874	0.622389	NA	0.537971	NA	1.64217	NA	1.72659	NA	0.627264
Ifitm1	0.221558	0.894498	0.46822	0.620649	0.815782	0.218178	0.56912	0.664421	0.627448
Gm33370	0.191603	NA	0.0334977	0.994444	1.31232	0.620346	1.47042	NA	0.627632
Gm36245	3.50598	NA	2.11204	0.492955	0.373199	0.948159	1.76714	0.630551	0.627816
Incenp	1.0244	0.365794	0.525811	0.694077	0.494505	0.702205	0.99309	0.401903	0.627999
Asnsd1	-0.361827	0.441205	-0.385363	0.337993	-0.322297	0.494025	-0.298761	0.685376	0.628183
Rpl36al	0.181764	0.835381	-0.0698096	0.933771	-0.453437	0.314396	-0.201864	0.863839	0.628366
Lrp2bp	-0.544037	NA	-1.37149	0.328758	-0.878611	0.663002	-0.0511589	0.993016	0.62855
Tspan33	0.0146517	0.993588	-1.28074	0.0331038	-0.554252	0.528604	0.741141	0.540064	0.628733
C1ql4	0.267207	NA	-0.594519	NA	-2.91364	NA	-2.05191	NA	0.628915
Gm44053	-0.317513	NA	-0.241132	0.933791	1.23225	0.450148	1.15587	0.668167	0.629098
Rnf167	-0.0942079	0.883313	-0.458842	0.0696774	-0.349221	0.204184	0.0154139	0.988811	0.62928
Zfp608	-0.103192	0.968167	0.617582	0.562993	0.673011	0.536482	-0.047762	0.987482	0.629463
Hsd3b5	-0.836975	0.866921	-6.33964	5.09386e-05	-0.985979	0.838935	4.51669	0.0785559	0.629645
Fam57a	0.0602979	0.983587	0.0629841	0.972881	-0.844891	0.428482	-0.847577	0.580284	0.629827
Rec8	-1.2195	NA	-1.15739	NA	-2.19479	NA	-2.2569	NA	0.630008
Plekho1	0.204775	0.911757	0.687861	0.452726	0.878834	0.234297	0.395748	0.828708	0.63019
Tmem9	-0.302899	0.695687	-0.431006	0.416894	-0.366532	0.559296	-0.238425	0.835536	0.630372
Myt1l	0	NA	3.8503	NA	0	NA	-4.02624	NA	0.630553
3010003L21Rik	-0.178364	0.952284	0.486848	0.768163	-0.937949	0.568728	-1.60316	0.245637	0.630734
Gstm2	-0.270604	0.829568	-0.182193	0.868169	-0.676574	0.291456	-0.764985	0.362258	0.630915
Pml	-0.106872	0.907565	-0.663012	0.0622655	0.339181	0.473679	0.895322	0.0388144	0.631095
Cd5	0.0114561	NA	-1.08009	NA	1.49168	NA	2.58323	NA	0.631276
Cd48	0.719868	0.671659	0.383902	0.819905	0.763758	0.526417	1.09972	0.428559	0.631456
Scd1	-0.202242	0.951275	-0.393899	0.856118	-1.30088	0.30979	-1.10922	0.60885	0.631636
Gatm	0.598684	0.533625	0.23912	0.838144	0.316784	0.811538	0.676348	0.523483	0.631817
Mgst2	-0.188357	NA	-0.199363	NA	2.257	NA	2.26801	NA	0.631996
Snhg18	0.302203	0.869175	1.52485	0.00891737	0.290003	0.874719	-0.932639	0.344202	0.632176
Cyp4a14	-0.898534	0.424962	-0.997315	0.282373	-1.38888	0.0508205	-1.2901	0.226893	0.632356
AI427809	-0.0849703	NA	0.489082	NA	1.71995	NA	1.1459	NA	0.632535
Zc3hav1	0.188504	0.740555	0.0473422	0.939393	0.217004	0.641634	0.358166	0.433609	0.632714
Gm26225	0.533174	0.871064	2.62868	0.0177891	0.134601	0.977662	-1.96091	0.24888	0.632893
Cyyr1	-0.150489	0.936725	0.50491	0.585312	0.884096	0.160659	0.228697	0.908151	0.633072
Agmo	-0.328095	0.772261	-0.021515	0.988648	-0.518697	0.480329	-0.825277	0.254333	0.633251
Pja1	-0.0924206	0.888175	-0.403488	0.142047	-0.415806	0.0907364	-0.10474	0.900953	0.633429
Lpcat3	-0.708095	0.366658	-0.219937	0.84152	-0.435295	0.663002	-0.923453	0.231782	0.633607
Gm29773	1.20322	NA	3.29432	NA	0.333368	NA	-1.75773	NA	0.633786
Hhex	-0.189571	0.90371	-1.42328	0.00475822	-0.435202	0.694519	0.798507	0.411054	0.633963
Gm24492	0.549387	NA	0.519558	NA	1.6963	NA	1.72612	NA	0.634141
Rftn1	0.346379	0.822631	0.182215	0.89552	0.53472	0.555336	0.698884	0.536105	0.634319
Kdm4a	0.0814811	0.952749	0.953375	0.0126797	0.383056	0.58252	-0.488838	0.544664	0.634496
Aldh3b1	0.809988	0.652345	0.558902	0.729761	0.68837	0.615649	0.939456	0.570236	0.634673
Chchd6	-0.0739544	0.970705	0.988946	0.0539274	0.669425	0.298895	-0.393475	0.745257	0.63485
Fam187b	0.85595	0.378364	1.19883	0.0699679	0.594939	0.526373	0.252063	0.903125	0.635027
Frzb	0.220005	0.920653	0.372786	0.801545	0.91405	0.311047	0.761269	0.628593	0.635204
1700083H02Rik	0.0701935	NA	0.324998	0.932846	1.34345	0.59543	1.08865	NA	0.63538
C2cd4d	-0.20572	0.926173	-0.388359	0.7981	-0.761637	0.585198	-0.578999	0.804104	0.635557
Synpr	2.2569	NA	4.15212	NA	-0.335941	NA	-2.23116	NA	0.635733
Zfp113	-0.112704	0.93505	0.213646	0.809512	-0.4491	0.538044	-0.775451	0.23954	0.635908
Timd4	0.970976	0.37196	-1.53534	0.0721985	0.0674831	0.980954	2.5738	0.00435665	0.636084
Strap	-0.0792165	0.887777	-0.0612801	0.894589	-0.258895	0.319504	-0.276832	0.443482	0.63626
Tmem65	0.176123	0.879307	0.2338	0.770942	0.367422	0.598051	0.309745	0.778661	0.636435
4632418H02Rik	0.353913	0.897059	-0.0245926	0.993874	0.423305	0.869484	0.801811	0.737555	0.63661
Crispld2	-0.0393946	0.990468	0.987467	0.371378	1.2526	0.148551	0.225741	0.94185	0.636785
Gm36266	0.322619	NA	-0.109669	0.982001	0.878571	0.795599	1.31086	NA	0.63696
Gm49226	1.40268	NA	-0.000799166	0.999761	0.723557	0.837364	2.12704	NA	0.637135
Col4a1	0.480021	0.511036	1.16846	0.00186226	0.660332	0.154949	-0.028112	0.988387	0.637309
Gm25188	-0.533311	NA	-2.6522	0.065915	-0.3251	0.919567	1.79379	0.489221	0.637484
Gm43658	3.06342	NA	1.49322	NA	0.565795	NA	2.13599	NA	0.637658
Gm49625	-0.706802	NA	0.838954	NA	2.49041	NA	0.944657	NA	0.637832
Tmem171	3.11837	NA	2.16807	0.486868	0.0171782	0.997225	0.967473	NA	0.638006
Skap1	0.694645	NA	-0.462123	0.911315	0.89928	0.7702	2.05605	NA	0.63818
Slc39a3	-0.272292	0.822631	0.000125575	0.999761	-0.37554	0.717493	-0.647958	0.457711	0.638353
Gtf2h2	-0.056917	0.970705	-0.0629915	0.951136	0.31906	0.699587	0.325134	0.77283	0.638527
D630033A02Rik	-0.193267	NA	0.279937	0.890388	1.14007	0.285609	0.666866	0.76694	0.6387
Mylip	0.453472	0.643858	1.13657	0.0112313	0.590372	0.338088	-0.0927275	0.967636	0.638873
Il22ra1	-1.08893	NA	1.74249	NA	2.92324	NA	0.091824	NA	0.639046
Tert	0.0456798	0.986283	-0.682919	0.564234	0.335517	0.864396	1.06412	0.406881	0.639219
Nupr1	-0.284693	NA	1.3112	0.483033	1.70479	0.291792	0.108897	0.982424	0.639391
Lacc1	0.312831	0.773407	0.22299	0.815897	0.373912	0.661292	0.463753	0.657436	0.639563
Mcu	-0.154106	0.844783	-0.452557	0.246853	-0.436659	0.247389	-0.138208	0.89976	0.639736
Dact2	0.0178369	0.993588	-1.42078	0.117385	-1.03603	0.291456	0.402586	0.89026	0.639908
Hdgfl3	-0.0898996	0.980476	0.290283	0.866442	0.912333	0.374765	0.532151	0.804056	0.640079
Obsl1	-0.123082	NA	-0.645809	0.864185	1.27364	0.611445	1.79637	NA	0.640251
Gm5150	0.95662	0.662407	0.272149	0.915485	0.978145	0.531339	1.66262	0.293506	0.640423
Stat5b	0.00871677	0.992358	-0.593257	0.00903223	-0.31355	0.296704	0.288424	0.565021	0.640594
Gm24289	-0.101619	NA	1.92695	0.314831	-0.852452	0.877449	-2.88102	NA	0.640765
Gm42735	0.470774	NA	0.364807	0.932723	1.0846	0.771708	1.19057	NA	0.640936
Map3k21	0.304476	0.834443	-0.8644	0.313989	-0.986975	0.13955	0.181901	0.950402	0.641107
Caln1	-0.191143	0.91941	-0.679821	0.505943	-0.764216	0.449884	-0.275537	0.919706	0.641278
Sgms2	-0.321812	0.564717	-0.768303	0.00776321	-0.517268	0.117923	-0.0707773	0.962789	0.641448
Evi2	2.59076	NA	2.97826	0.0566901	-0.192931	0.966192	-0.58044	0.875304	0.641619
Gm34297	-0.580906	NA	-0.41001	0.912478	1.58902	0.452534	1.41812	NA	0.641789
Galk1	-0.622617	0.396025	-0.0525827	0.967273	-0.448905	0.598639	-1.01894	0.123694	0.641959
Fut11	0.119744	0.930102	0.473495	0.462625	0.588353	0.259536	0.234602	0.868792	0.642129
Cyp4a12a	-0.71554	0.652992	-2.25261	0.000868838	-1.79149	0.00962964	-0.254418	0.93506	0.642299
Gm16731	2.19916	NA	0.446179	0.8662	-0.331277	0.904766	1.4217	0.457027	0.642469
Thrsp	-1.64746	0.274206	-0.175264	0.944599	-0.384032	0.907459	-1.85623	0.232313	0.642638
Gm25291	-0.102835	0.983587	1.8397	0.187208	-0.815757	0.77172	-2.75829	0.0842954	0.642808
Gm35696	-0.641035	0.822631	-1.64925	0.243435	-1.15426	0.523873	-0.146046	0.980901	0.642977
Xpo6	-0.0417456	0.977955	0.137454	0.855475	-0.381746	0.480329	-0.560945	0.316859	0.643146
Anxa1	0.722499	0.602291	0.981653	0.288595	0.638763	0.598627	0.379609	0.870901	0.643316
8030453O22Rik	1.27086	NA	0.822474	0.766765	0.762427	0.763771	1.21081	NA	0.643485
Batf	0.777801	NA	0.766478	0.811025	1.14158	0.6571	1.1529	NA	0.643654
Kif1a	-0.119658	NA	3.49736	NA	1.54425	NA	-2.07276	NA	0.643822
Cdkl1	-0.315104	NA	-0.170703	0.961905	-1.59944	0.593799	-1.74384	NA	0.643991
4930469K13Rik	0.0767762	NA	-1.18179	NA	1.55258	0.648575	2.81115	NA	0.644159
Nans	0.106929	0.928581	-0.0815735	0.932745	0.331793	0.644826	0.520295	0.481929	0.644328
Psme1	-0.0347546	0.982038	-0.15573	0.836152	0.244978	0.761373	0.365954	0.651929	0.644496
Gm38381	0.492436	NA	-0.727563	0.830563	0.858037	0.751409	2.07804	NA	0.644664
Gm50314	-0.531856	NA	2.11588	NA	3.08363	NA	0.435889	NA	0.644832
Cilp	-1.03955	NA	-1.17826	NA	1.93895	NA	2.07765	NA	0.644999
9330175E14Rik	-0.0101354	NA	0.840987	0.685881	1.36024	0.384326	0.509119	0.896495	0.645167
Rab3c	1.57654	NA	4.39619	NA	1.7759	NA	-1.04375	NA	0.645334
Ccdc65	-2.38809	NA	-1.25561	NA	3.06143	NA	1.92895	NA	0.645501
Ipcef1	1.63415	NA	1.40428	0.52721	0.930744	0.684819	1.16061	0.690171	0.645668
Gzmb	1.0369	NA	0.838716	0.78108	0.969035	0.740467	1.16722	0.744608	0.645835
Dhx57	0.304808	0.741123	0.146838	0.876402	0.423639	0.475269	0.581609	0.414984	0.646002
S1pr4	1.02791	NA	1.51139	NA	1.49845	NA	1.01497	NA	0.646169
Gm21738	0.333236	NA	1.25287	0.504059	1.22528	0.504306	0.305645	0.950222	0.646335
Zfp811	2.78396	NA	2.26674	NA	0.857247	0.846264	1.37447	NA	0.646501
Klre1	0.667349	NA	-1.10219	NA	1.0218	NA	2.79133	NA	0.646667
Ccnd2	-0.0576053	0.96653	-0.0640078	0.942758	0.494787	0.283114	0.50119	0.451385	0.646833
Vmn1r-ps32	0.288407	NA	0.000903381	NA	-3.08272	NA	-2.79521	NA	0.646999
Zbtb37	0.366206	0.799126	-0.308389	0.801653	0.407361	0.745353	1.08196	0.21218	0.647164
Id4	0.549675	0.623571	0.536402	0.545331	0.558092	0.512278	0.571366	0.641988	0.64733
Trat1	1.25276	NA	0.0260548	NA	0.985933	NA	2.21263	NA	0.647495
Platr25	-0.026319	NA	0.53315	0.779402	1.15554	0.335239	0.596074	0.824212	0.64766
Gm3776	-0.488925	NA	-1.57319	0.599272	-2.68831	0.356186	-1.60404	NA	0.647825
Cd300ld	1.06091	0.178331	0.609758	0.510043	0.582007	0.537108	1.03316	0.23954	0.64799
Gm43621	0.384069	0.904534	-0.172018	0.95131	1.04463	0.531259	1.60071	0.403183	0.648154
Gm23639	-0.863089	0.699788	0.804299	0.643828	-0.559834	0.854413	-2.22722	0.123694	0.648319
Gm13556	-0.138057	NA	-0.156728	0.966851	1.50208	0.415099	1.52075	0.588431	0.648483
Eaf2	-0.237772	NA	-0.452697	0.89001	-1.68529	0.566922	-1.47037	NA	0.648647
Gm43914	-0.0768924	NA	-0.143188	0.957591	1.00449	0.507153	1.07079	0.628593	0.648811
Tpm3	0.0449787	0.969238	0.231594	0.666189	0.544204	0.0868472	0.357588	0.577261	0.648975
Gm15283	-0.160384	NA	0.470905	0.809112	-0.864091	0.690716	-1.49538	0.40873	0.649139
Kdsr	-0.14768	0.83076	0.0853998	0.892249	-0.264134	0.581111	-0.497214	0.224742	0.649303
Acrbp	0.664429	0.801456	-0.789554	0.716725	0.0895033	0.982801	1.54349	0.468722	0.649466
Gm9085	-0.508243	NA	-1.05891	0.709584	1.34834	0.533869	1.89901	NA	0.649629
Dgcr6	-0.319217	0.602406	-0.284567	0.583305	-0.312215	0.573677	-0.346864	0.636688	0.649793
Gm15653	-2.51498	NA	-2.11379	NA	3.12282	NA	2.72163	NA	0.649956
Cd200r4	0.993699	NA	1.14977	0.67375	1.46073	0.49812	1.30467	0.701035	0.650118
Gm50103	0.505855	NA	0.94338	0.753169	1.32205	0.563432	0.88453	NA	0.650281
Cacnb1	2.55621	NA	2.18245	NA	0.841091	NA	1.21485	NA	0.650444
Pla2g6	-0.824032	0.330516	-0.607929	0.462625	-0.106158	0.964825	-0.322261	0.867923	0.650606
Mmgt1	-0.116162	0.871421	0.0987612	0.861551	-0.251707	0.563508	-0.466631	0.217895	0.650769
Gm20707	1.57577	NA	0.568458	0.900913	0.804123	0.818179	1.81144	NA	0.650931
Dio1	0.285403	0.876736	1.3002	0.0574651	1.19759	0.071974	0.182787	0.949097	0.651093
Fkbp11	0.00886339	0.995825	0.17328	0.892249	0.807102	0.205699	0.642685	0.570267	0.651255
H2bc9	-0.188357	NA	-0.920705	NA	2.21627	NA	2.94862	NA	0.651417
Kif3a	0.285643	0.843915	1.18744	0.0274809	0.16718	0.925945	-0.734621	0.442642	0.651578
Gm44699	0.0078007	NA	-0.0646072	0.988774	1.32579	0.554391	1.3982	NA	0.65174
Adamts6	0.110893	0.977085	0.326332	0.866611	0.947043	0.418023	0.731604	0.727299	0.651901
Podnl1	0.691366	NA	0.281533	NA	1.77801	NA	2.18784	NA	0.652062
Wfdc1	-0.358018	0.832767	-0.375478	0.778563	-0.659228	0.605828	-0.641768	0.724382	0.652223
2310001H17Rik	-0.180591	0.888175	-0.981606	0.03717	-0.403934	0.631368	0.39708	0.7427	0.652384
Uckl1os	-0.188357	NA	-0.199364	NA	2.2858	NA	2.29681	NA	0.652544
Cmtm3	0.612131	0.569876	0.27389	0.82639	0.508991	0.598639	0.847231	0.382156	0.652705
Clptm1	-0.357592	0.592295	-0.208206	0.757401	-0.330884	0.598639	-0.48027	0.465987	0.652865
Slc44a2	-0.084404	0.97868	0.51789	0.667123	0.849518	0.353931	0.247224	0.923962	0.653026
Arhgef2	0.780766	0.55699	0.568362	0.651577	0.629588	0.60762	0.841993	0.560446	0.653186
Papss2	-0.681257	0.40194	-1.50234	0.00146315	-0.711003	0.29274	0.110078	0.965391	0.653345
Gm5524	-0.30471	0.798418	-0.0884442	0.940095	-0.428777	0.633371	-0.645042	0.481929	0.653505
Rgs12	-0.0361503	0.992358	0.760127	0.615048	1.03308	0.423955	0.236798	0.950651	0.653665
Gpld1	0.0183237	0.993588	0.721728	0.551738	-0.371754	0.868607	-1.07516	0.442285	0.653824
Irak3	0.908082	0.658298	1.36267	0.262581	0.951031	0.503375	0.496443	0.871063	0.653984
Cntn1	0.773437	NA	4.1757	NA	0.217424	NA	-3.18484	NA	0.654143
Mirt1	-0.263781	NA	-0.566445	NA	1.71831	0.576951	2.02097	NA	0.654302
Gabarapl1	-0.316496	0.676925	-0.528539	0.24801	-0.633713	0.0945887	-0.42167	0.580284	0.654461
Mug4-ps	-0.188357	NA	-0.920705	NA	2.13935	NA	2.8717	NA	0.654619
Airn	-0.206421	0.949988	0.748649	0.629315	1.24743	0.285609	0.292364	0.93506	0.654778
Serpina9	-0.125817	NA	-2.44495	0.378474	-2.18874	0.433946	0.130393	NA	0.654936
Lyz2	0.609311	0.652992	0.131366	0.933366	0.915443	0.247389	1.39339	0.119614	0.655095
9530068E07Rik	0.144824	0.911757	-0.314378	0.696304	-0.617398	0.281369	-0.158196	0.93152	0.655253
Fgf9	-0.668357	NA	1.76136	NA	0.711969	0.885755	-1.71774	NA	0.655411
Mas1	0.334076	NA	2.74301	NA	1.49731	NA	-0.911626	NA	0.655569
Col1a1	0.354205	0.888175	1.23723	0.273146	1.48867	0.103007	0.605646	0.81174	0.655726
Cntln	0.266656	0.895154	0.439911	0.731998	0.885572	0.291792	0.712317	0.630551	0.655884
Ffar2	2.27446	NA	2.30147	0.458401	0.997106	0.814956	0.970093	NA	0.656041
Zfp524	-0.279773	0.676925	0.0426649	0.959267	-0.23746	0.743933	-0.559898	0.247261	0.656198
Gm42728	0.579275	NA	0.140257	0.972728	0.653708	0.862322	1.09273	NA	0.656355
Gm21188	2.00796	NA	2.76556	NA	1.61022	NA	0.852627	NA	0.656512
9130204K15Rik	-0.661767	NA	-1.13274	NA	-2.44137	NA	-1.97039	NA	0.656669
Gm13212	0.630972	NA	-1.95087	0.481703	0.597376	0.847144	3.17922	NA	0.656826
Haus8	0.373363	0.828623	1.45792	0.0199615	0.831352	0.306532	-0.253201	0.909703	0.656982
H1f3	0.816083	0.828623	2.11855	0.220688	1.77209	0.291456	0.469627	0.923962	0.657139
Gm8670	0.217996	NA	0.981033	NA	1.40646	0.633337	0.643428	NA	0.657295
Gm31848	1.12776	NA	0.281533	NA	1.41914	NA	2.26537	NA	0.657451
Fgf12	-0.465525	NA	0.529602	NA	1.93049	0.411468	0.935368	NA	0.657607
Plxdc2	1.45647	NA	2.03594	0.240522	1.03302	0.599049	0.453555	NA	0.657763
Osbpl7	0.0046179	0.998698	-0.225708	0.89475	0.724404	0.488983	0.95473	0.466011	0.657919
Gm13782	3.17176	NA	2.39672	NA	0.390671	NA	1.16571	NA	0.658074
Mtg1	-0.0866557	0.947468	0.0283539	0.978694	-0.34938	0.626958	-0.46439	0.570236	0.65823
Gm26708	0.200815	NA	-2.65598	NA	-2.63648	0.335239	0.220312	NA	0.658385
4930556N13Rik	0.140489	NA	0.759966	NA	1.77745	NA	1.15797	NA	0.65854
Tbc1d1	0.452706	0.674731	0.154339	0.900857	0.38434	0.674852	0.682707	0.442285	0.658695
Rab9	-0.100061	0.93601	-0.540097	0.297175	-0.627426	0.157974	-0.18739	0.897342	0.65885
Gm37529	0.901229	0.471588	0.258493	0.884612	0.271125	0.901926	0.91386	0.54311	0.659005
Park7	-0.250438	0.436892	-0.233342	0.423372	-0.26759	0.311047	-0.284686	0.442285	0.65916
Pdlim2	0.0038849	0.998775	1.29499	0.0736457	0.701983	0.531259	-0.589123	0.70181	0.659314
Rasl11a	2.05066	NA	2.15066	NA	0.96727	0.792417	0.867274	NA	0.659468
Rad51ap1	0.227005	NA	1.72775	0.492955	1.7766	0.451317	0.275864	NA	0.659623
Adamts15	0.514172	NA	0.666531	0.733352	0.936315	0.531259	0.783955	0.752191	0.659777
Anxa5	-0.253352	0.767271	0.55179	0.216143	0.508616	0.256003	-0.296526	0.764217	0.659931
Zfp429	-0.21724	NA	-0.163284	0.941169	1.03135	0.348254	0.977398	0.585764	0.660085
Thbs1	2.32295	NA	2.71269	0.207805	0.785849	0.808197	0.396117	NA	0.660239
Ifi35	-0.332858	0.797552	0.159814	0.894589	0.684708	0.307239	0.192035	0.923585	0.660392
4930481B07Rik	-0.827867	NA	-0.408699	NA	-1.7682	NA	-2.18737	NA	0.660546
Mir22hg	0.146258	0.904667	-0.767692	0.115975	-0.734074	0.102157	0.179876	0.911551	0.660699
Gm48706	-0.197212	NA	-1.2092	0.732073	1.33615	0.620957	2.34814	NA	0.660853
Abca2	-0.260696	0.863437	-0.948388	0.15242	-0.813494	0.234685	-0.125802	0.963284	0.661006
Abcg1	0.562801	0.521287	0.562001	0.438707	0.495389	0.514324	0.496189	0.657436	0.661159
Cep97	0.309866	0.828623	0.52502	0.540818	0.460141	0.619581	0.244986	0.895339	0.661311
Celf4	0.161606	0.956514	1.5107	0.0721985	0.383919	0.869484	-0.965179	0.498081	0.661464
Gm45643	0.177152	NA	1.70317	NA	2.11361	NA	0.587589	NA	0.661617
Gm37336	0.391001	0.888175	-0.809899	0.661575	-1.64435	0.188381	-0.443452	0.919254	0.661769
H2-T24	0.653042	0.737344	0.542974	0.739067	0.678836	0.641456	0.788904	0.685991	0.661922
Gm37447	-0.124467	NA	-1.01455	NA	1.20697	0.606188	2.09705	NA	0.662074
Tmem41a	0.220019	0.825543	0.976812	0.00374693	0.203773	0.837974	-0.55302	0.352042	0.662226
Rab34	0.121845	0.940586	0.218228	0.836508	-0.672323	0.323538	-0.768705	0.382883	0.662378
Gm45203	0.364609	NA	0.296964	0.920598	0.569365	0.862322	0.637009	0.8734	0.66253
Gm37159	0.304899	NA	-0.349768	NA	1.4323	NA	2.08697	NA	0.662682
Recql5os1	0.292541	NA	0.281533	NA	2.14369	NA	2.1547	NA	0.662833
Ly6g	2.12148	NA	3.21703	NA	2.07044	NA	0.974895	NA	0.662985
Prob1	-0.093791	0.951845	0.816758	0.0845724	0.537297	0.378484	-0.373252	0.729548	0.663136
Kif2c	1.1001	NA	1.09951	NA	1.52276	NA	1.52334	NA	0.663288
Trgc1	0.665205	NA	0.281535	NA	1.90362	NA	2.28729	NA	0.663439
Gm5834	0.414457	0.843915	1.04989	0.312793	1.12017	0.203818	0.484733	0.828615	0.66359
Srsf2	0.202777	0.829568	-0.513877	0.328035	-0.676907	0.0881489	0.0397473	0.981942	0.663741
Carmil1	0.169087	0.926173	-0.391142	0.730134	-0.969234	0.157974	-0.409005	0.82715	0.663891
Rnf11	0.0476214	0.957942	0.326178	0.364483	-0.405027	0.179059	-0.683584	0.0430077	0.664042
Bet1l	-0.353359	0.67384	0.655542	0.156562	0.317307	0.693403	-0.691594	0.237856	0.664193
H2aw	-0.0970794	0.941842	0.00654072	0.995803	0.494944	0.346365	0.391324	0.684753	0.664343
Rptoros	-0.531854	NA	0.281538	NA	2.72279	NA	1.9094	NA	0.664493
Trmo	0.142607	NA	0.784867	0.537703	-0.878679	0.598051	-1.52094	0.252098	0.664643
Gm22042	0.887203	NA	2.91966	0.160174	-0.26417	0.970419	-2.29663	NA	0.664793
Sbf2	-0.0335078	0.983587	-0.162757	0.844542	0.0837482	0.955955	0.212998	0.869198	0.664943
Entpd5	-0.489283	0.314141	-0.114508	0.874705	-0.283147	0.641634	-0.657922	0.147123	0.665093
Cdca7	0.52401	NA	0.457282	0.809261	0.793559	0.565809	0.860287	0.66747	0.665242
Gm29438	0.529136	0.827394	0.591086	0.736355	0.839642	0.585345	0.777692	0.733283	0.665392
Acot1	-0.827961	0.652345	-1.06136	0.390552	-1.13865	0.334791	-0.905255	0.668659	0.665541
Nfatc4	0.0617837	NA	-1.17634	NA	1.18131	0.708132	2.41944	NA	0.66569
Ercc6l2	0.171279	0.822631	0.00622593	0.994422	-0.472789	0.154475	-0.307736	0.661928	0.665839
Tlr8	1.08932	NA	0.901521	NA	1.14496	0.727103	1.33275	NA	0.665988
Six5	0.470178	0.727354	0.25534	0.849631	0.475414	0.648575	0.690252	0.564807	0.666137
Arid5a	0.558893	0.879307	2.49082	0.0490786	0.586526	0.866813	-1.3454	0.577261	0.666285
Hk3	0.857979	NA	-0.125152	0.977194	0.856632	0.764654	1.83976	NA	0.666434
Gm43113	1.12785	NA	0.539365	NA	1.36746	NA	1.95595	NA	0.666582
Otulinl	1.03038	0.365794	0.854349	0.416894	0.723584	0.507153	0.899612	0.506364	0.66673
Snhg4	-0.222667	0.903216	-0.331856	0.797198	-0.203961	0.923679	-0.0947718	0.979374	0.666878
Klrb1c	1.80564	NA	0.0126098	NA	0.722906	0.863827	2.51593	NA	0.667026
Ncoa3	0.1381	0.897317	-0.25533	0.721607	0.364939	0.515721	0.758369	0.146637	0.667174
Zfp560	-0.145974	0.902867	-0.14124	0.880399	-0.394112	0.592186	-0.398846	0.697755	0.667322
Ajuba	0.0610417	0.982238	-1.46813	0.0608322	-0.488322	0.718848	1.04085	0.441414	0.667469
Mill2	-0.263488	NA	-0.132819	0.960265	1.17159	0.331561	1.04093	0.613813	0.667616
Csrnp2	0.200631	0.944758	-0.726511	0.661473	0.102586	0.97649	1.02973	0.622162	0.667764
Cyp4f38-ps	2.77947	0.0619368	3.1682	0.0112508	0.812547	0.778298	0.423825	0.931061	0.667911
Itpripl2	0.292967	0.792832	0.451952	0.513042	0.529581	0.381363	0.370596	0.747426	0.668058
Rap1gap	-1.03572	NA	-0.014156	0.995994	-0.593305	0.847181	-1.61486	0.351485	0.668205
Jpt1	0.008463	0.995361	0.312204	0.728677	0.668237	0.240435	0.364496	0.775542	0.668351
Defb1	-0.246198	0.926173	1.0624	0.337826	1.08086	0.314643	-0.22774	0.947736	0.668498
B4galt4	0.221919	0.928581	0.421557	0.788331	0.812951	0.44059	0.613313	0.747393	0.668644
Cfl2	-0.250724	0.396025	0.00765995	0.989907	-0.19133	0.559199	-0.449715	0.0842954	0.66879
Igsf10	-0.133916	NA	-2.9715	NA	0.91295	0.78862	3.75054	NA	0.668937
Cd93	0.317856	0.739559	0.932207	0.023765	0.54074	0.310886	-0.0736118	0.972235	0.669083
Mgll	0.0501715	0.983985	1.50827	0.011189	0.349399	0.83355	-1.1087	0.23295	0.669229
Gm12630	0.470374	NA	-0.806858	NA	-2.9164	NA	-1.63917	NA	0.669374
Acsm1	-0.100224	0.889273	-0.672102	0.00450789	-0.298249	0.41249	0.273629	0.640464	0.66952
Gpsm3	0.555739	0.717728	0.330844	0.821954	0.531161	0.663002	0.756055	0.588537	0.669666
Gzmk	1.40593	NA	1.82525	NA	1.55798	NA	1.13866	NA	0.669811
Gak	-0.0389052	0.974596	-0.139903	0.826814	-0.418555	0.275267	-0.317556	0.652869	0.669956
Gm42587	1.84224	NA	2.2658	0.367161	1.04135	0.730152	0.617787	NA	0.670102
Grb7	-0.325723	0.779725	-0.727689	0.232686	-0.505602	0.51761	-0.103636	0.965242	0.670247
Gm43844	-0.563277	NA	-2.54728	NA	1.26976	0.633614	3.25376	NA	0.670392
Gm48065	1.38864	NA	2.13411	NA	1.25167	NA	0.506195	NA	0.670536
C230062I16Rik	0.0787241	0.980863	-0.0277517	0.990122	-0.925331	0.333129	-0.818855	0.600098	0.670681
Rhog	0.201307	0.853629	0.0789903	0.936287	0.419356	0.475917	0.541672	0.452127	0.670826
Ccl3	1.9016	NA	3.34327	NA	1.40373	0.6571	-0.0379379	NA	0.67097
Smox	-0.0584351	0.987846	0.733269	0.626203	1.0573	0.39106	0.265599	0.940669	0.671114
Ptpn21	-0.26094	0.720722	-0.474551	0.284668	-0.401905	0.413393	-0.188294	0.875304	0.671258
Lyrm4	-0.386949	0.569876	-0.61217	0.172999	-0.344619	0.61034	-0.119398	0.940669	0.671402
Gm44117	-0.486236	NA	-0.74753	0.602922	-0.788822	0.665057	-0.527528	0.87143	0.671546
Bag4	-0.0746359	0.94668	-0.0202303	0.984355	-0.352733	0.497947	-0.407138	0.549392	0.67169
Pmm1	-0.159325	0.944342	-0.200337	0.902995	-0.834084	0.477127	-0.793072	0.651172	0.671834
Gm11410	-0.0551579	0.986283	1.33124	0.17267	0.305243	0.908799	-1.08116	0.475199	0.671977
6030460B20Rik	0.900601	NA	0.291888	0.950127	1.10719	0.750484	1.71591	NA	0.672121
Zfp707	-0.0781646	0.949071	-0.743643	0.0595599	-0.570933	0.180966	0.0945463	0.956594	0.672264
Gm28439	-0.213728	0.928581	0.808398	0.477911	-0.459325	0.823699	-1.48145	0.184341	0.672407
Gm43696	0.386985	0.849631	-0.0806925	0.970818	0.312092	0.889642	0.779769	0.668695	0.67255
Csf1r	0.260681	0.867177	-0.102304	0.940657	0.74874	0.297188	1.11173	0.160194	0.672693
Sertad4	0.639072	NA	-2.29039	0.367302	-1.65966	0.381363	1.2698	NA	0.672836
Utp23	0.179704	0.896047	0.245808	0.793421	0.517108	0.410693	0.451005	0.673071	0.672979
Zfp979	-1.01518	0.475306	-0.910622	0.481279	-0.701646	0.711843	-0.806205	0.726144	0.673121
Nrg2	0.725765	NA	-0.4398	NA	1.7135	NA	2.87907	NA	0.673264
Gm28417	-0.0439786	NA	-1.42716	NA	1.26268	NA	2.64586	NA	0.673406
Trim30b	0.825241	NA	1.36034	0.528716	1.20932	0.550938	0.67422	NA	0.673548
Cytip	0.699912	0.75115	0.663909	0.701578	0.754363	0.675138	0.790366	0.742931	0.67369
Rasgef1b	0.0828085	0.969809	0.630472	0.461728	0.874863	0.188463	0.3272	0.863839	0.673832
H19	1.16545	NA	1.09485	NA	1.14109	0.72665	1.21169	NA	0.673974
Dpf3	-0.226531	NA	-1.1084	0.545063	0.926248	0.528752	1.80811	0.293878	0.674115
Slc12a9	0.141078	0.944342	-0.258344	0.849989	0.275451	0.873763	0.674873	0.625459	0.674257
Cyp2a12	-0.177875	0.83027	-0.038379	0.965692	-0.408233	0.365042	-0.547728	0.282487	0.674398
4930451G09Rik	0.959482	NA	0.517366	NA	1.28153	NA	1.72365	NA	0.674539
4833422C13Rik	0.0993325	0.968167	0.0595659	0.973762	-0.263256	0.896179	-0.22349	0.93482	0.67468
Rilp	-0.205883	0.876417	-0.598971	0.357424	-0.597418	0.346932	-0.204331	0.907683	0.674821
Spint2	0.452301	0.772261	-0.251153	0.864185	-0.923811	0.256003	-0.220357	0.935641	0.674962
Mcm3	0.082655	0.97314	0.600858	0.526275	0.763564	0.335239	0.245361	0.91238	0.675103
Rgs18	1.47163	NA	1.10997	0.680628	0.737739	0.786211	1.0994	NA	0.675243
Zfp366	0.788235	0.681754	0.7757	0.599272	0.678633	0.647778	0.691168	0.742753	0.675384
Nin	0.340103	0.843915	0.278684	0.847298	0.67108	0.497079	0.732499	0.595185	0.675524
Rnaseh2a	-0.107998	0.936304	-0.656624	0.242879	-0.556734	0.341825	-0.00810815	0.998017	0.675664
Abca6	-0.281936	0.638904	-0.283311	0.54225	-0.326766	0.469089	-0.325391	0.628209	0.675804
Gm48611	0.796795	NA	0.551113	0.882739	1.26844	0.640282	1.51412	0.678174	0.675944
Nsun2	-0.174106	0.83076	-0.699533	0.034449	-0.481408	0.211336	0.044019	0.980901	0.676084
Psma8	0.626	NA	-0.270439	0.910525	-1.52345	0.205699	-0.627011	0.859092	0.676224
Gm11451	0.946453	NA	1.18486	NA	-2.40093	0.39235	-2.63933	NA	0.676363
Lama1	-0.234506	0.923585	-0.428557	0.798694	0.959107	0.346365	1.15316	0.42035	0.676503
Lilra5	0.437996	0.772261	-0.071598	0.968173	0.480247	0.670496	0.989841	0.334705	0.676642
AC113595.1	0.906541	NA	1.16377	0.726483	1.33608	0.670392	1.07885	NA	0.676781
Tmem139	-1.43678	NA	2.15696	NA	2.14553	NA	-1.44821	NA	0.676921
Tlr2	0.354453	0.907565	0.799346	0.66107	1.33806	0.317003	0.893167	0.734547	0.67706
Parvg	1.5668	NA	1.14267	0.585312	0.730977	0.751796	1.15511	0.640694	0.677199
Aktip	-0.308884	0.730418	0.05351	0.959003	-0.275968	0.784425	-0.638363	0.345995	0.677337
F420014N23Rik	-0.0106841	NA	0.865934	0.743679	1.46722	0.46078	0.590597	NA	0.677476
Icos	0.899315	0.521287	0.237669	0.902396	0.654424	0.62486	1.31607	0.264268	0.677614
Cgas	0.381281	0.897317	1.07263	0.455653	0.925942	0.549886	0.234594	0.954503	0.677753
Gm43980	0.110158	0.953364	0.184944	0.88438	0.293767	0.841188	0.218981	0.915703	0.677891
D430042O09Rik	0.342417	0.756546	0.204502	0.846916	0.319513	0.75836	0.457427	0.685991	0.678029
Gm8113	0.923615	NA	0.513805	NA	1.16151	NA	1.57132	NA	0.678168
Castor2	1.13147	0.402584	0.922583	0.479267	0.542894	0.7765	0.751782	0.711474	0.678305
Prps1	-0.0962268	0.912787	-0.0375325	0.962979	-0.267439	0.633337	-0.326134	0.634031	0.678443
Hcst	0.606101	0.746039	-0.165598	0.937826	0.635858	0.664074	1.40756	0.261737	0.678581
Acp2	0.240781	0.809927	0.0294281	0.978379	0.372445	0.585345	0.583798	0.398701	0.678719
Lefty1	-1.1074	NA	-1.2215	0.420266	-0.740236	0.793379	-0.626135	0.875304	0.678856
Rps6kl1	-0.164408	0.900533	-0.505491	0.462625	-0.629185	0.300607	-0.288102	0.851571	0.678994
Abtb1	-0.0749785	0.967944	0.149066	0.896585	-0.439002	0.633954	-0.663047	0.475971	0.679131
Vldlr	-0.343676	0.863749	1.32475	0.0746641	0.954849	0.29274	-0.713576	0.647717	0.679268
Gm12543	-0.279881	NA	-1.08893	NA	1.60616	NA	2.4152	NA	0.679405
Lyz1	0.806402	NA	-0.19936	NA	1.54211	NA	2.54787	NA	0.679542
Cd2	0.872058	NA	-0.000893747	0.999761	0.781374	0.771708	1.65433	NA	0.679679
Gm18811	-0.0292076	NA	-2.77785	0.166301	-0.940168	0.725305	1.80847	0.637162	0.679815
L2hgdh	-0.13808	0.920566	-0.0193768	0.989558	-0.529268	0.434711	-0.647971	0.442285	0.679952
Gm23505	0.151678	NA	2.12376	0.253731	-0.538378	0.925995	-2.51046	NA	0.680088
Dcaf12l1	-0.391874	0.580149	-0.569547	0.241338	-0.367786	0.590128	-0.190112	0.894027	0.680224
Ptov1	-0.290401	0.716397	-0.224927	0.742564	-0.356113	0.571635	-0.421587	0.593779	0.680361
Txndc11	0.495098	0.565926	0.180891	0.864185	0.334237	0.730654	0.648444	0.436629	0.680497
Fads6	0.0163247	0.993588	0.427221	0.64442	-0.388316	0.751833	-0.799213	0.406066	0.680633
Cdadc1	-0.192355	0.792832	-0.22567	0.667123	-0.35889	0.405135	-0.325575	0.637159	0.680768
A630001G21Rik	0.710331	NA	0.185586	0.964868	0.907432	0.764654	1.43218	NA	0.680904
Smarcc2	0.112998	0.888431	0.045367	0.949102	0.0610618	0.958751	0.128693	0.898984	0.68104
Tyrobp	0.703279	0.605284	0.59254	0.609785	0.941068	0.289473	1.05181	0.377132	0.681175
Gmpr	0.559522	NA	0.225503	0.925244	-0.849604	0.647337	-0.515585	0.884389	0.681311
Dnmt3a	0.126592	0.914946	-0.127247	0.893747	0.207134	0.854826	0.460974	0.600363	0.681446
[truncated: 25,754 more rows]
