# Supplementary material for: Pneumosepsis survival in the setting of obesity leads to persistent steatohepatitis and metabolic dysfunction
Source: Hepatol Commun. 2023 Aug 9;7(9):e0210. doi: 10.1097/HC9.0000000000000210 (PMC10412436; doi:10.1097/HC9.0000000000000210)
Supplement: Supplementary file 4 [file hc9-7-e0210-s004.xlsx]

## Sheet: Sheet1
Enrichment FDR	nGenes	Pathway Genes	Fold Enrichment	Pathway
1.01106e-07	6	14	46.6631	Cellular response to interferon-alpha
2.16419e-24	19	48	43.0986	Cellular response to interferon-beta
8.06644e-15	12	32	40.8302	Defense response to protozoan
1.84024e-14	12	34	38.4284	Response to protozoan
9.72651e-05	4	12	36.2935	Positive regulation of antigen processing and presentation
2.05779e-22	19	59	35.0632	Response to interferon-beta
2.24543e-10	9	28	34.9973	Response to interferon-alpha
1.4262e-05	5	17	32.0237	Adhesion of symbiont to host
1.89741e-06	6	22	29.6947	Antigen processing and presentation of peptide or polysaccharide antigen via MHC class II
0.000221341	4	15	29.0348	Regulation of NLRP3 inflammasome complex assembly
0.000221341	4	15	29.0348	Regulation of response to interferon-gamma
0.000221341	4	15	29.0348	Regulation of interferon-gamma-mediated signaling pathway
3.02431e-05	5	20	27.2201	Interferon-gamma-mediated signaling pathway
0.000346765	4	17	25.619	Antigen processing and presentation of peptide antigen via MHC class II
0.000346765	4	17	25.619	NLRP3 inflammasome complex assembly
0.000346765	4	17	25.619	Negative regulation of type I interferon-mediated signaling pathway
0.000346765	4	17	25.619	Cellular response to low-density lipoprotein particle stimulus
0.00042808	4	18	24.1957	Inflammasome complex assembly
0.000489246	4	19	22.9222	Response to stilbenoid
0.000673224	4	21	20.7392	Antigen processing and presentation of exogenous peptide antigen
0.000673224	4	21	20.7392	Regulation of antigen processing and presentation
3.25741e-08	9	48	20.4151	Positive regulation of cytokine-mediated signaling pathway
0.000795431	4	22	19.7965	Positive regulation of monocyte chemotaxis
5.40402e-19	21	118	19.3771	Cellular response to interferon-gamma
1.17428e-22	25	142	19.1691	Response to interferon-gamma
0.000195598	5	30	18.1468	Regulation of type I interferon-mediated signaling pathway
1.08186e-07	9	55	17.8168	Positive regulation of response to cytokine stimulus
1.2556e-07	9	56	17.4987	Positive regulation of interleukin-1 beta production
6.39419e-06	7	44	17.3219	Activation of innate immune response
1.42822e-12	16	116	15.018	Regulation of cytokine-mediated signaling pathway
5.85678e-07	9	67	14.6258	Positive regulation of interleukin-1 production
9.9711e-05	6	45	14.5174	Type I interferon signaling pathway
0.000125106	6	47	13.8997	Cellular response to type I interferon
5.70795e-12	16	127	13.7172	Regulation of response to cytokine stimulus
0.000662831	5	41	13.2781	Positive regulation of interleukin-10 production
0.000190706	6	51	12.8095	Response to type I interferon
4.67613e-05	7	61	12.4945	Antigen processing and presentation of peptide antigen
5.85283e-15	21	184	12.4266	Regulation of innate immune response
3.57973e-09	13	114	12.4162	Positive regulation of innate immune response
6.30446e-05	7	64	11.9088	Negative regulation of innate immune response
0.000299386	6	56	11.6658	Negative regulation of cytokine-mediated signaling pathway
4.26258e-06	9	85	11.5285	Interleukin-1 beta production
4.26258e-06	9	85	11.5285	Regulation of interleukin-1 beta production
2.47274e-07	11	107	11.1933	Antigen processing and presentation
0.000384187	6	59	11.0726	Monocyte chemotaxis
0.000416321	6	60	10.8881	Negative regulation of response to cytokine stimulus
0.000125293	7	72	10.5856	Positive regulation of interferon-gamma production
0.000134159	7	73	10.4406	Positive regulation of phagocytosis
1.24577e-08	14	154	9.89824	Positive regulation of response to biotic stimulus
0.000652798	6	67	9.7505	Positive regulation of chemokine production
0.000652798	6	67	9.7505	Regulation of coagulation
1.92533e-05	9	104	9.42236	Interleukin-1 production
1.92533e-05	9	104	9.42236	Regulation of interleukin-1 production
0.000243395	7	81	9.40943	Chemokine-mediated signaling pathway
2.21537e-05	9	106	9.24458	Regulation of interferon-gamma production
2.34819e-05	9	107	9.15818	Interferon-gamma production
0.000320815	7	85	8.96664	Positive regulation of B cell activation
9.47618e-14	24	300	8.71045	Regulation of response to biotic stimulus
0.000430174	7	90	8.46849	Regulation of cell killing
0.000136393	8	103	8.45675	Positive regulation of interleukin-6 production
0.000145435	8	104	8.37543	Regulation of phagocytosis
0.000451377	7	91	8.37543	Regulation of chemokine production
0.000467492	7	92	8.28439	Response to chemokine
0.000467492	7	92	8.28439	Cellular response to chemokine
0.000467492	7	92	8.28439	Chemokine production
0.000489246	7	93	8.19531	Positive regulation of T cell differentiation
7.33192e-32	55	742	8.07066	Innate immune response
0.000190706	8	108	8.06523	Positive regulation of lymphocyte differentiation
0.00019893	8	109	7.99124	Positive regulation of adaptive immune response
0.000603701	7	97	7.85736	Negative regulation of response to biotic stimulus
6.99377e-33	58	811	7.78678	Cellular response to cytokine stimulus
1.92829e-10	20	283	7.69474	Activation of immune response
2.73235e-15	29	412	7.66393	Cytokine-mediated signaling pathway
8.86262e-05	9	128	7.65567	Defense response to Gram-positive bacterium
0.000743905	7	101	7.54618	Neutrophil chemotaxis
0.000743905	7	101	7.54618	Positive regulation of tumor necrosis factor production
9.81062e-05	9	130	7.53789	Positive regulation of lymphocyte proliferation
1.10346e-08	17	247	7.49381	Positive regulation of defense response
1.18139e-27	51	745	7.45357	Response to bacterium
9.29071e-35	63	922	7.43978	Response to cytokine
0.00010751	9	132	7.42368	Positive regulation of mononuclear cell proliferation
0.000833115	7	103	7.39965	Positive regulation of tumor necrosis factor superfamily cytokine production
0.000323609	8	118	7.38174	Myotube differentiation
1.56258e-08	17	254	7.28728	Defense response to symbiont
1.56258e-08	17	254	7.28728	Defense response to virus
5.06004e-11	22	330	7.25871	Response to virus
0.000430174	8	124	7.02455	Granulocyte chemotaxis
1.04457e-06	14	222	6.86634	Cellular response to lipopolysaccharide
1.15165e-06	14	224	6.80504	Myeloid leukocyte activation
0.000494947	8	128	6.80504	Regulation of B cell activation
0.00019893	9	144	6.80504	Positive regulation of leukocyte proliferation
1.23755e-32	63	1012	6.77814	Defense response to other organism
3.70669e-06	13	209	6.77248	Immune response-regulating cell surface receptor signaling pathway
1.82061e-09	20	322	6.76277	Positive regulation of leukocyte activation
1.07578e-05	12	194	6.73488	Positive regulation of T cell activation
1.12315e-05	12	195	6.70034	Immune response-activating cell surface receptor signaling pathway
1.17241e-05	12	196	6.66616	Immune response-activating signal transduction
1.49767e-06	14	229	6.65646	Cellular response to molecule of bacterial origin
4.68025e-06	13	214	6.61424	Positive regulation of leukocyte cell-cell adhesion
5.00478e-06	13	216	6.553	Myeloid leukocyte migration
5.00478e-06	13	216	6.553	Phagocytosis
1.45826e-13	29	483	6.53734	Positive regulation of immune response
5.21083e-06	13	217	6.5228	Leukocyte chemotaxis
3.34036e-09	20	334	6.5198	Positive regulation of cell activation
0.000106126	10	168	6.48099	Regulation of tumor necrosis factor superfamily cytokine production
0.000106126	10	168	6.48099	Tumor necrosis factor superfamily cytokine production
2.46524e-07	16	269	6.47617	Positive regulation of lymphocyte activation
7.47066e-07	15	253	6.45537	Cellular response to biotic stimulus
0.000299386	9	153	6.40474	Interleukin-6 production
0.000299386	9	153	6.40474	Regulation of interleukin-6 production
7.18485e-40	80	1400	6.22175	Response to other organism
1.30646e-11	26	455	6.22175	Positive regulation of cytokine production
7.18485e-40	80	1403	6.20844	Response to external biotic stimulus
6.40256e-08	18	318	6.16305	Defense response to bacterium
1.41848e-09	22	394	6.07963	Positive regulation of response to external stimulus
3.51388e-39	80	1439	6.05313	Response to biotic stimulus
0.000430174	9	162	6.04892	Antigen receptor-mediated signaling pathway
2.38041e-19	43	777	6.02557	Regulation of immune response
4.68213e-06	14	253	6.02501	Positive regulation of cell-cell adhesion
0.000445989	9	163	6.01181	Cell killing
1.34102e-08	20	364	5.98245	Response to lipopolysaccharide
0.000467492	9	165	5.93894	Tumor necrosis factor production
0.000467492	9	165	5.93894	Regulation of tumor necrosis factor production
0.000467492	9	165	5.93894	Regulation of viral process
7.18485e-40	83	1524	5.92985	Biological process involved in interspecies interaction between organisms
0.000499161	9	167	5.86782	Blood coagulation
0.000554915	9	170	5.76427	Positive regulation of leukocyte differentiation
0.000554915	9	170	5.76427	Positive regulation of hemopoiesis
0.000554915	9	170	5.76427	Hemostasis
0.000554915	9	170	5.76427	Coagulation
3.54204e-12	29	549	5.75143	Regulation of defense response
2.67971e-08	20	380	5.73056	Response to molecule of bacterial origin
0.000601599	9	172	5.69724	Mononuclear cell migration
2.25775e-05	13	251	5.63923	Biological process involved in symbiotic interaction
1.04298e-17	42	818	5.59045	Positive regulation of immune system process
2.7178e-34	77	1546	5.4229	Defense response
1.12166e-34	79	1619	5.31289	Immune response
0.000467374	10	206	5.28547	T cell proliferation
4.67613e-05	13	271	5.22305	B cell activation
0.000554915	10	212	5.13588	Regulation of leukocyte migration
2.77469e-05	14	300	5.08109	Cell chemotaxis
